# Supplementary material for: Comorbidity analysis and clustering of endometriosis patients using electronic health records
Source: Cell Rep Med. 2025 Jul 31;6(8):102245. doi: 10.1016/j.xcrm.2025.102245 (PMC12432376; doi:10.1016/j.xcrm.2025.102245)
Supplement: Table S2. Excel file containing conditions significantly associated with endometriosis across both the UCSF and UCHDW datasets, using the full patient timeline, related to Figure 2 [file mmc3.xlsx]

## Sheet: Table S2
concept name	average odds ratio (UCSF)	aggregate p-value (UCSF)	average odds ratio (UC-wide)	aggregate p-value (UC-wide)
Abdominal distension, gaseous	7.06321	1.09492e-52	3.67748	1.22116e-238
Abdominal mass	6.65164	2.04107e-07	7.62013	5.01674e-320
Abdominal pain	3.49021	0	3.80803	0
Abnormal cytological finding in specimen from female genital organ	3.91196	0.00015627	2.2349	2.8792e-18
Abnormality of organs AND/OR soft tissues of pelvis affecting pregnancy	4.05275	6.5057e-22	2.80717	5.08299e-16
Accidental laceration during a procedure	11.2412	3.0779e-07	6.93808	7.2001e-09
Acne	1.57494	0.00026155	2.03948	1.10334e-62
Acquired absence of cervix and uterus	11.3886	7.90634e-67	10.9349	0
Acquired absence of genital organ	5.02815	4.55101e-23	9.71153	1.06191e-39
Acquired absence of organ	5.00071	4.49528e-36	3.07614	7.36559e-175
Acquired hypothyroidism	3.56827	4.16523e-31	2.06994	1.04795e-83
Acute cystitis	3.66001	3.95849e-24	2.78897	8.50263e-98
Acute pain	4.34914	1.25931e-35	3.17072	3.26782e-20
Acute parametritis	6.0444	0.0291718	6.90167	7.52796e-22
Acute pharyngitis	2.05771	8.15172e-32	2.33802	1.31846e-143
Acute posthemorrhagic anemia	3.39992	1.90634e-33	2.98949	2.00364e-82
Acute postoperative pain	4.69883	1.13792e-29	6.88598	1.03504e-254
Acute sinusitis	2.72277	7.19762e-28	2.60472	1.649e-82
Acute stress disorder	4.52658	1.10763e-36	2.9937	1.57482e-84
Acute vaginitis	6.96929	7.21412e-46	2.94905	2.25569e-158
Adjustment disorder	3.33837	2.43915e-14	2.97369	1.17223e-29
Allergic condition	3.19075	1.73733e-78	4.45766	9.55042e-17
Allergic rhinitis	2.66011	1.05333e-68	2.49648	1.4965e-179
Alopecia	2.15718	5.32637e-05	2.61781	9.77487e-74
Altered sensation of skin	3.95789	9.59454e-17	2.67031	2.76138e-146
Anemia	3.47888	1.58241e-207	3.02892	1.28997e-283
Anorectal disorder	4.59438	1.0437e-21	3.64844	5.73751e-66
Antepartum hemorrhage	2.41846	1.97731e-08	1.93049	0.00056993
Anxiety disorder	5.13378	4.68007e-95	2.65433	0
Anxiety state	2.68392	3.22723e-59	2.53073	1.46173e-265
Ascites	3.09995	9.69278e-30	3.38097	1.36327e-53
Asthma	2.47659	5.15694e-87	2.37221	3.91195e-89
Atrophy of skeletal muscle of pelvis	15.2682	2.72597e-13	7.74595	3.14895e-51
Atypical endometrial hyperplasia	39.1591	3.64802e-45	8.94982	7.46238e-11
Autoimmune thyroiditis	5.44551	4.55874e-11	2.18971	5.28193e-32
Backache	2.80521	9.47452e-100	2.6579	6.96284e-161
Bacterial infectious disease	3.22064	5.67037e-19	2.77429	1.09949e-102
Benign endometrial hyperplasia	25.0395	6.59042e-06	8.81666	1.18971e-14
Benign neoplasm of body of uterus	66.7752	1.38395e-60	23.8142	2.66322e-13
Benign neoplasm of fallopian tubes and uterine ligaments	49.2407	6.38801e-29	17.84	4.68806e-06
Benign neoplasm of left ovary	28.9251	5.08633e-61	9.78023	1.8387e-41
Benign neoplasm of ovary	13.5019	8.88695e-99	9.10472	6.44183e-33
Benign neoplasm of right ovary	28.7176	3.71683e-55	10.9764	1.867e-53
Benign neoplasm of skin	2.48164	3.44236e-27	2.49661	4.71045e-103
Benign neoplasm of soft tissue	8.03094	3.85278e-124	7.96084	0
Benign neoplasm of uterine cervix	16.5508	0.0123311	13.2664	0.00080218
Benign neoplasm of uterus	49.1308	1.13008e-22	51.4517	3.31424e-30
Benign neoplastic disease	6.6786	1.99154e-27	4.95892	6.57887e-43
Bicornuate uterus	8.33144	0.0193215	5.71908	4.08298e-07
Bladder pain	18.1496	4.94676e-28	16.9138	9.99461e-11
Breast lump	3.37442	1.16725e-93	2.71021	3.48994e-140
Breast signs and symptoms	4.38669	4.44745e-17	2.8706	4.01831e-36
Candida infection of genital region	5.17413	1.24715e-27	2.88995	8.04426e-89
Candidiasis	3.03262	5.6718e-17	2.92693	5.85917e-59
Carcinoma in situ of uterine cervix	3.40976	7.58255e-16	2.82226	7.92288e-11
Cervicitis and endocervicitis	3.6952	5.89148e-43	4.99401	2.91898e-32
Chest pain	2.48941	5.51684e-93	2.51922	3.00295e-248
Chronic fatigue syndrome	6.43841	1.20019e-09	3.41904	8.73494e-90
Chronic gastritis	6.49106	1.01289e-20	3.54842	8.91416e-58
Chronic interstitial cystitis	15.9875	1.06737e-52	6.79422	4.53739e-75
Chronic nonalcoholic liver disease	3.07797	2.05615e-12	2.80044	3.59212e-52
Chronic pain	6.51106	6.52663e-254	3.756	0
Chronic pain syndrome	8.13729	4.67949e-31	3.70677	1.73439e-62
Chronic rhinitis	3.53849	8.68049e-21	3.05246	1.13818e-78
Chronic salpingitis	49.0377	8.87405e-71	26.4718	2.33974e-147
Chronic salpingo-oophoritis	23.5089	1.50635e-56	25.4781	3.1972e-107
Chronic sinusitis	2.64935	3.08027e-28	2.78869	1.09043e-113
Chronic uterine inflammatory disease	20.5586	4.73285e-06	13.7726	9.24976e-23
Complication occurring during labor and delivery	2.22066	0.0006748	1.35793	0.00051479
Complication occurring during pregnancy	2.15328	2.14981e-10	1.38201	6.26662e-06
Complication of pregnancy, childbirth and/or puerperium	1.94794	2.50411e-06	1.56278	2.37177e-07
Complication of procedure	2.90653	7.59691e-35	2.71693	3.46097e-53
Complication of surgical procedure	3.74981	1.63755e-23	2.76519	3.45727e-35
Complication of the puerperium	2.79279	0.00419734	1.77867	1.05549e-05
Congenital anomaly of female genital system	14.5178	0.00082597	6.36375	8.58973e-10
Congenital duplication of uterus	6.94339	2.66286e-11	7.61959	2.7781e-14
Congenital uterine anomaly	6.48566	2.16525e-11	8.90185	8.96284e-18
Constipation	3.98008	2.34298e-164	3.3576	0
Corpus luteum cyst	13.4148	2.17791e-61	8.73225	5.58037e-65
Cyst of ovary	15.9904	0	11.673	0
Cystitis	3.31082	1.1803e-11	3.96524	3.59292e-72
Cystocele	9.26361	2.18519e-09	4.08933	7.44176e-44
Depressive disorder	3.20167	4.21473e-180	2.47147	4.1121e-194
Diarrhea	3.10598	4.43709e-91	2.922	1.1804e-224
Discharge from nipple	5.95605	0.00186073	3.21689	3.89645e-15
Disease of liver	2.84511	1.42404e-21	2.91988	5.58419e-70
Disease of the digestive system complicating pregnancy, childbirth and/or the puerperium	2.85192	0.0494282	1.92936	2.70764e-07
Disorder of bladder	7.23554	7.15653e-21	5.52536	2.02228e-55
Disorder of breast	3.96156	9.13982e-25	2.36207	6.48873e-60
Disorder of connective tissue	5.62658	2.29824e-27	3.34111	9.79215e-25
Disorder of digestive system	6.12139	3.15399e-34	3.31755	1.30037e-154
Disorder of endocrine ovary	5.01011	1.32537e-50	3.13039	1.88556e-05
Disorder of female genital organs	7.91542	0	8.64216	0
Disorder of intestine	5.50756	2.97478e-69	3.12792	5.33902e-152
Disorder of menstruation	15.7676	8.74574e-253	7.17335	0
Disorder of muscle	9.33273	3.06132e-104	3.60011	0
Disorder of peritoneum	16.9423	1.20865e-53	7.15547	1.03678e-29
Disorder of pregnancy	1.7555	0.00066129	1.36304	0.00027618
Disorder of skin	2.94818	2.22757e-28	2.68269	3.20066e-94
Disorder of skin and/or subcutaneous tissue	3.15648	7.32102e-28	2.52032	1.55434e-136
Disorder of the genitourinary system	8.00563	1.64689e-33	4.72807	3.58801e-25
Disorder of thyroid gland	3.10255	8.45658e-30	2.50401	2.58669e-39
Disorder of uterus	14.4945	4.54311e-134	9.29523	5.33401e-24
Dizziness and giddiness	2.94188	7.16827e-67	2.70679	4.17825e-203
Dysmenorrhea	15.8468	0	13.2298	0
Dyspareunia	8.88264	9.39959e-153	6.47264	1.91877e-293
Dysplasia of cervix	2.68382	1.32714e-27	2.71096	9.05917e-13
Dyspnea	2.62556	3.78034e-64	2.4401	1.19074e-166
Dysthymia	3.20255	3.79743e-30	2.62279	1.8761e-72
Dysuria	4.28219	3.37922e-145	3.52435	0
Ectopic pregnancy	4.76996	6.36677e-31	2.71305	0.00046
Ehlers-Danlos syndrome	7.06168	9.97571e-06	5.25632	2.59364e-25
Elderly primigravida	1.94713	0.0492259	1.77428	4.90301e-13
Endocrine, nutritional and metabolic disease complicating pregnancy, childbirth and puerperium	4.23803	4.97012e-12	1.85114	6.25623e-09
Endometrial hyperplasia	18.7801	6.1755e-58	8.33559	3.78071e-35
Endometrial intraepithelial neoplasia	60.0209	5.61885e-47	9.55485	4.2733e-23
Epigastric pain	3.34311	6.17705e-61	2.8457	4.75156e-168
Eruption	2.58343	7.38016e-70	2.47816	2.71806e-144
Female infertility	4.99434	8.20562e-266	6.05303	1.962e-211
Female infertility associated with anovulation	4.21469	6.79023e-20	4.31212	1.10174e-25
Female infertility of tubal origin	10.5894	1.86525e-58	12.4896	4.20485e-15
Female infertility of uterine origin	20.0787	2.43999e-16	59.7076	5.27968e-14
Female pelvic inflammatory disease	7.32846	1.31034e-52	7.46492	5.18983e-45
Female pelvic peritoneal adhesions	51.1227	0	28.5404	0
Female stress incontinence	5.08209	5.59543e-56	3.40886	2.39655e-98
Fibrocystic disease of breast	3.88643	4.27206e-46	2.74232	1.36639e-50
Fibromyalgia	5.96919	1.13424e-33	3.82485	7.23074e-116
First trimester pregnancy	2.37198	1.99638e-10	1.63315	1.13159e-19
Flatulence, eructation and gas pain	4.14608	2.94688e-41	3.57224	1.1467e-223
Flushing	6.74945	1.08971e-41	3.57113	2.04693e-96
Follicular cyst of left ovary	53.9939	3.02616e-48	13.3953	6.03615e-15
Follicular cyst of ovary	15.8176	6.43241e-56	10.7041	1.56259e-12
Follicular cyst of right ovary	63.9796	9.58327e-46	13.7906	1.26847e-16
Galactorrhea not associated with childbirth	3.90072	0.00040876	3.4607	4.05418e-07
Gallstone	2.5874	1.7327e-09	2.30667	1.81431e-27
Gastritis	3.25748	6.73878e-40	3.1327	4.64394e-67
Gastroesophageal reflux disease	3.61466	1.8271e-159	2.71788	4.7525e-193
Gastroesophageal reflux disease without esophagitis	5.05658	9.87656e-82	2.87629	0
Generalized abdominal pain	4.32678	6.54319e-66	4.1298	2.7692e-211
Generalized anxiety disorder	4.15604	3.83996e-21	2.52852	6.23465e-115
Generalized hyperhidrosis	3.95416	2.81935e-23	3.23881	6.42164e-55
Genital herpes simplex	2.37263	0.0001707	2.17948	5.36916e-12
Genitourinary tract hemorrhage	11.0686	4.21819e-274	6.74877	0
Gestation period, 8 weeks	4.29455	9.21778e-37	1.85298	1.62724e-14
Goiter	2.71033	1.72216e-08	2.38679	2.40618e-19
Hair follicle disorder	4.32476	2.6268e-10	2.79594	1.55227e-63
Hand pain	4.72688	7.68745e-19	2.61521	2.58247e-56
Hashimoto thyroiditis	2.93032	2.73868e-11	2.24687	8.63294e-25
Headache	2.5099	9.51637e-93	2.43139	3.30322e-208
Heartburn	3.54711	5.35699e-17	2.71592	3.69706e-20
Hematometra	7.26515	2.27882e-06	11.4594	0.00092942
Hematosalpinx	41.1167	2.30455e-06	109.421	9.92859e-30
Hematuria syndrome	5.3509	3.74834e-31	3.27831	3.63694e-121
Hemorrhage of rectum and anus	3.82057	5.86247e-29	3.45763	2.06512e-109
Hemorrhoids	4.51008	6.13953e-76	3.07627	3.99268e-189
Hernia of anterior abdominal wall	4.48512	3.18735e-10	3.16913	1.85972e-16
Herpes simplex without complication	4.04345	0.00076574	2.2839	7.66072e-42
Human papilloma virus infection	1.9386	0.00020382	2.43201	4.49276e-37
Hydronephrosis	3.74208	5.74484e-29	3.04206	6.64831e-29
Hypertrophic condition of skin	3.38639	1.57858e-14	2.74617	8.15225e-68
Hypertrophy of breast	3.41817	8.17796e-08	2.49912	3.56316e-11
Hypertrophy of uterus	9.38231	1.77715e-62	9.61301	7.86588e-110
Hypothyroidism	2.78086	1.37735e-66	2.03568	9.13089e-93
Inflammation of cervix	3.85947	1.00578e-09	2.9403	8.63385e-38
Inflammatory disease of female genital structure	12.6574	1.91035e-19	6.29383	4.09426e-54
Inflammatory disease of the uterus	28.5748	6.63411e-122	10.659	3.53353e-33
Insomnia	4.11355	1.54512e-72	2.65095	4.13179e-161
Internal hemorrhoids	4.42072	9.13999e-48	3.01399	2.15796e-49
Intestinal obstruction	3.95147	4.11609e-21	3.66668	1.72407e-24
Intramural leiomyoma of uterus	11.201	2.20784e-286	9.80835	0
Intrauterine synechiae	12.8485	3.13423e-52	8.58736	6.11594e-22
Iron deficiency	6.42113	4.15067e-26	3.32263	5.41491e-64
Iron deficiency anemia	3.58273	2.72221e-54	3.10217	7.08117e-201
Iron deficiency anemia due to blood loss	5.85192	2.47875e-58	5.39614	1.83987e-184
Irritable bowel syndrome	5.87121	1.94399e-86	4.17602	4.36031e-206
Irritable bowel syndrome characterized by constipation	19.7168	8.74667e-08	4.98164	2.08292e-45
Irritable bowel syndrome with diarrhea	14.0819	6.19217e-16	4.20699	8.84149e-55
Joint pain	2.75991	2.17618e-81	2.59616	7.38427e-178
Kidney stone	3.31161	1.84373e-33	2.77795	1.6675e-60
Lateral epicondylitis	3.66859	2.2702e-11	2.40923	3.38217e-23
Left lower quadrant pain	5.94266	8.87752e-118	5.07611	1.51166e-273
Left upper quadrant pain	4.57799	3.18833e-21	3.45841	1.85436e-54
Low back pain	3.05943	9.01114e-122	2.63445	1.45649e-282
Lower abdominal pain	8.36152	3.11512e-54	5.18627	7.9535e-243
Lumbago with sciatica	5.53049	6.95114e-18	2.75934	1.63809e-90
Lump in left breast	4.13438	1.14151e-09	2.55431	5.92381e-62
Lump in right breast	3.80336	7.61415e-07	2.73639	1.64258e-60
Lymphadenopathy	2.72241	4.95017e-33	2.48123	7.11374e-56
Major depression, single episode	4.56047	1.46845e-61	2.70355	1.5601e-136
Malignant neoplasm of corpus uteri, excluding isthmus	13.7581	4.99396e-116	6.31081	7.18535e-61
Malposition of uterus	12.7372	5.31824e-27	9.65957	1.14368e-59
Mammographic microcalcification of breast	3.83658	2.43311e-11	2.81606	1.18667e-18
Mechanical complication of intrauterine contraceptive device	3.96241	6.29617e-10	3.38854	1.28954e-18
Melanocytic nevus of trunk	4.06997	3.04609e-12	2.47488	7.42742e-36
Menopausal syndrome	7.49866	2.07852e-46	3.35026	2.74408e-205
Mental disorders during pregnancy, childbirth and the puerperium	3.01172	0.0249243	1.69291	5.4409e-11
Metabolic syndrome X	20.7056	5.80152e-114	3.18605	3.78105e-19
Migraine	3.9876	3.2439e-191	3.00143	1.21711e-210
Migraine variants	3.62237	6.54687e-06	3.21157	1.70666e-12
Migraine with aura	5.26296	2.30944e-62	3.22069	3.44637e-95
Migraine without aura	3.13398	5.26439e-37	3.10277	5.22907e-144
Miscarriage without complication	3.20105	9.58367e-13	1.96127	2.04804e-11
Missed miscarriage	2.77542	1.13624e-09	1.85687	5.66283e-05
Mittelschmerz	6.85662	4.95029e-05	6.39255	4.55358e-10
Mixed urinary incontinence	8.3637	3.92679e-28	3.75186	4.18141e-44
Moderate recurrent major depression	4.88759	6.03752e-13	2.57039	2.54548e-49
Mononeuropathy	18.0922	3.90885e-06	5.25834	3.0339e-37
Mononeuropathy of lower limb	5.45987	8.49897e-07	4.98917	5.24328e-23
Morbid obesity	3.10228	3.70358e-32	1.93678	2.01623e-41
Mucous polyp of cervix	6.40566	4.46673e-27	3.04303	5.77592e-25
Multiple joint pain	3.32658	1.87761e-17	3.36014	5.64867e-61
Muscle pain	6.28907	5.93088e-45	3.87198	2.99216e-319
Mycosis	3.28791	1.23498e-07	3.19534	5.77014e-31
Nausea	3.55698	2.9773e-110	3.26465	7.18814e-277
Nausea and vomiting	2.45923	1.30106e-56	2.84582	1.38078e-163
Neck pain	2.80644	1.05583e-58	2.49339	7.9127e-192
Neoplasm of uncertain behavior of female genital organ	24.3607	1.83267e-05	16.2103	2.37109e-09
Neoplasm of uncertain behavior of left ovary	54.651	1.70261e-36	12.0874	1.53116e-07
Neoplasm of uncertain behavior of ovary	15.7517	5.64428e-33	8.13163	4.90739e-12
Neoplasm of uncertain behavior of right ovary	49.4449	1.91195e-35	12.5975	3.10088e-06
Nicotine dependence	3.5432	2.78172e-10	1.5534	5.99828e-13
Non-scarring alopecia	4.77416	7.66923e-14	2.63048	9.4573e-80
Noninflammatory cervical disorder	5.88764	1.54928e-90	5.22981	1.09625e-152
Noninflammatory disorder of the female genital organs	30.2329	0	15.0666	0
Noninflammatory disorder of the vagina	4.5335	3.78907e-134	3.72228	0
Noninflammatory disorder of uterus	15.0001	5.33189e-178	7.41874	6.39537e-183
Nontraumatic hemoperitoneum	6.03783	8.78932e-09	4.44903	7.44642e-06
Obesity	3.02843	3.43803e-91	2.32416	1.21239e-162
Obstructive sleep apnea syndrome	3.8378	2.4485e-32	2.41833	1.9492e-59
Overactive bladder	6.62862	3.94697e-15	4.06852	1.50098e-74
Pain in limb	2.40929	2.9578e-61	2.46036	4.2306e-198
Pain in pelvis	19.1753	0	11.2034	0
Pain of breast	4.16462	3.50083e-57	3.019	1.12508e-135
Palpitations	3.20014	8.37279e-68	2.82703	2.0312e-188
Panic disorder without agoraphobia	3.29821	5.70644e-11	2.54973	5.78937e-48
Paresthesia	4.28446	7.41252e-24	2.75247	4.04583e-128
Pelvic mass	21.0114	2.53637e-114	7.76781	8.60362e-317
Peritoneal adhesion	10.7331	2.00217e-138	10.0121	2.13034e-165
Persistent pain following procedure	5.81723	7.5717e-64	5.56774	1.04514e-300
Plantar fascial fibromatosis	3.96807	4.2418e-14	2.63712	5.96018e-54
Polycystic ovary syndrome	4.8021	3.11688e-33	3.35969	4.56039e-87
Polyp of cervix	7.83654	2.64166e-38	3.94419	3.07145e-52
Polyp of corpus uteri	14.0725	0	8.85128	0
Postartificial menopausal syndrome	25.8242	9.7911e-06	12.6121	2.64308e-43
Postpartum hemorrhage	1.99339	0.0188975	1.87141	0.00818366
Postprocedural asymptomatic ovarian failure	31.2416	1.1963e-16	12.9079	8.6292e-59
Posttraumatic stress disorder	4.6243	4.43564e-24	3.02175	2.00511e-62
Prediabetes	4.18752	3.02152e-34	2.37848	6.65751e-114
Premenstrual dysphoric disorder	5.39636	8.67704e-06	3.38498	3.20163e-22
Premenstrual tension syndrome	4.39524	4.03781e-15	3.34008	2.40579e-44
Primary dysmenorrhea	24.5182	0.00110559	16.7703	0.00020046
Primary malignant neoplasm of body of uterus	34.6051	6.93544e-20	6.61724	8.04373e-10
Primary malignant neoplasm of endometrium	39.8892	5.35331e-204	6.49047	1.06098e-62
Primary malignant neoplasm of ovary	21.3914	4.35679e-143	5.35154	2.20533e-46
Primary malignant neoplasm of uterus	34.5952	2.55357e-142	5.71287	6.63104e-18
Primary ovarian failure	6.21827	4.44945e-43	3.28654	1.15153e-11
Prolapse of female genital organs	8.09916	5.31455e-30	4.15857	1.08423e-36
Pruritus of genital organs	3.30997	5.20063e-22	3.21083	2.46643e-75
Pruritus of vulva	5.32873	1.59285e-11	3.39509	2.58669e-18
Radial styloid tenosynovitis	3.20332	7.19327e-06	2.54357	1.49556e-16
Recurrent major depressive episodes, moderate	4.94572	3.50644e-13	2.51123	2.42959e-23
Recurrent miscarriage	6.17161	1.07932e-24	2.96986	1.36174e-17
Refractory migraine with aura	4.55006	8.72541e-06	3.51824	1.48199e-21
Refractory migraine without aura	2.55373	6.05592e-06	3.34898	3.37801e-25
Residual hemorrhoidal skin tags	4.33283	7.4544e-16	2.61444	9.10633e-48
Retention of urine	4.06686	2.22794e-34	3.8285	1.4339e-82
Right lower quadrant pain	5.25459	9.18616e-115	4.78941	8.11567e-273
Right upper quadrant pain	3.72628	4.56969e-43	3.11156	6.07904e-109
Rosacea	2.74174	5.81144e-08	2.53378	1.13524e-34
Sciatica	3.74015	2.52435e-33	2.71837	1.83836e-53
Secondary dysmenorrhea	32.8342	0.00056375	19.641	0.00463843
Shoulder joint pain	2.91652	6.74996e-42	2.4312	8.40233e-155
Sleep disorder	6.67497	1.4964e-41	2.82634	2.62354e-61
Solitary cyst of breast	3.63434	1.5845e-14	2.92483	9.63632e-83
Spasm	4.13423	5.23522e-35	3.19232	2.42661e-142
Status migrainosus	7.34732	3.89292e-08	3.37769	5.68379e-55
Steatosis of liver	4.58905	2.03063e-17	2.84872	2.3007e-85
Stenosis of cervix	5.63832	8.37557e-08	7.15487	1.67761e-29
Stricture of ureter	7.08709	2.23776e-06	6.22831	7.11703e-20
Submucous leiomyoma of uterus	11.7265	1.33474e-134	9.0914	1.9732e-235
Subserous leiomyoma of uterus	11.0852	3.64563e-137	8.65496	0
Symptomatic postprocedural ovarian failure	27.3688	0.00257238	12.448	2.94628e-16
Tachycardia	2.8268	7.63825e-40	2.64642	2.67469e-109
Tension-type headache	2.8861	5.45111e-18	2.75139	5.64015e-43
Tubal pregnancy	4.233	2.20049e-05	3.92313	0.00926319
Tumor of body of uterus affecting pregnancy	4.06372	1.29446e-05	2.82624	6.14278e-15
Umbilical hernia	4.36105	2.75576e-10	3.26077	1.61242e-34
Uncertain viability of pregnancy	4.44155	2.61899e-08	2.13023	4.42032e-08
Uncomplicated asthma	5.52023	6.32748e-62	2.50797	1.00018e-148
Upper abdominal pain	6.9036	4.4064e-13	3.86849	1.12233e-49
Urgent desire to urinate	5.855	2.46026e-61	4.02436	8.68814e-110
Urinary tract infectious disease	2.55896	7.20587e-152	2.51744	5.36011e-189
Urogenital finding	9.21417	3.02236e-75	4.29208	9.53101e-152
Uterine adenomyosis	181.023	0	355.63	0
Uterine leiomyoma	13.7968	0	9.21901	0
Uterovaginal prolapse	11.0699	1.7555e-16	6.12514	2.96905e-50
Uterus arcuatus	11.2878	0.00279628	6.47418	0.0414056
Vaginitis	4.53398	1.94216e-25	2.98762	1.17062e-167
Vaginospasm	6.17752	2.52595e-06	5.36904	6.01901e-10
Vitamin D deficiency	3.79451	8.2186e-50	2.45227	3.57494e-199
Vulval and/or perineal noninflammatory disorders	4.47713	3.29384e-32	3.21374	6.44672e-54
Vulvodynia	9.19621	6.53799e-20	5.40153	6.44267e-23
