# Supplementary material for: Comorbidity analysis and clustering of endometriosis patients using electronic health records
Source: Cell Rep Med. 2025 Jul 31;6(8):102245. doi: 10.1016/j.xcrm.2025.102245 (PMC12432376; doi:10.1016/j.xcrm.2025.102245)
Supplement: Table S5. Excel file containing cluster details (annotations and significantly enriched conditions) for patients at UCSF, using the full patient timeline, related to Figure 3 [file mmc5.xlsx]

## Sheet: annotations, full condition set
cluster #	theme
1	(no clear theme)
2	(no clear theme)
3	endometrial / uterine cancer
4	(no clear theme)
5	(no unique conditions)
6	pregnancy and gestation
7	thyroid disorders
8	infertility
9	Crohn's disease
10	(no clear theme)
11	pregnancy and delivery
12	breast cancer
13	uterovaginal prolapse
14	(no clear theme)
15	metabolic syndrome X
16	(no clear theme)
17	(no clear theme)
18	pelvic pain
19	(no clear theme)
20	skin disorders
21	renal disorders

## Sheet: cluster 1
concept name	odds ratio	adjusted p-value
Stenosis of lumbar vertebral foramen	5.26606	1.43e-20
Lumbosacral spondylosis without myelopathy	3.93638	3.75e-19
Degeneration of intervertebral disc	3.60123	5.13e-17
Lumbosacral stenosis	7.91781	2.07e-16
Spondylolisthesis	5.81271	5.06e-16
Chronic intractable migraine without aura	6.14057	6.82e-16
Finding related to attentiveness	3.44748	1.24e-15
Degeneration of lumbosacral intervertebral disc	3.25883	8.03e-15
Spinal stenosis	4.64395	1.07e-14
Spinal cord disease	4.43644	6.07e-14
Epilepsy	3.60211	6.85e-14
Prolapsed lumbar intervertebral disc	3.31959	2.9e-13
Sleep apnea	2.53063	5.23e-13
Acquired spondylolisthesis	6.41833	5.44e-13
Disorder of cervical spine	4.02301	9.19e-13
Disorder of lumbar spine	4.41724	1.04e-12
Multiple sclerosis	4.09844	1.98e-12
Lumbar spondylolisthesis	4.75203	2.49e-12
Refractory migraine without aura	3.60943	4.49e-12
Acquired deformity of spine	19.216	6.25e-12
Corpus luteum cyst	0.137288	8.1e-12
Impaired cognition	3.79809	8.4e-12
Nervous system symptoms	4.91048	1.69e-11
Arthropathy of lumbar facet joint	3.78128	3.88e-11
Scoliosis deformity of spine	2.62264	4.87e-11
Cervical spondylosis	3.90309	7.94e-11
Organic mental disorder	4.45069	1.03e-10
Diplopia	4.08054	2e-10
Xerostomia	3.9326	2.54e-10
Atherosclerosis of coronary artery without angina pectoris	2.83807	2.65e-10
Lumbosacral radiculopathy	4.4175	3.81e-10
Curvature of spine	8.49498	6.09e-10
Disorder of musculoskeletal system	2.43277	8.76e-10
Hypersomnia	4.75397	1.4e-09
Neurogenic claudication	5.07907	1.55e-09
Mucous membrane dryness	6.31118	2.57e-09
Nonunion of fracture	7.06945	2.84e-09
Nerve root disorder	3.25184	2.99e-09
Stenosis of intervertebral foramina	4.4128	3.39e-09
Sj√É∆í√Ç¬∂gren's syndrome	4.39432	6.5e-09
Musculoskeletal finding	2.33621	9.88e-09
Displacement of lumbar intervertebral disc without myelopathy	2.80522	1.27e-08
Osteoarthritis of right knee joint	3.62292	1.42e-08
Disorder of vertebral column	5.97124	1.59e-08
Dry eyes	2.55488	3.43e-08
Disorder of the genitourinary system	0.125751	3.46e-08
Cognitive disorder	4.83044	5.67e-08
Peripheral neuritis	4.11307	6.3e-08
Amnesia	2.60382	7.17e-08
Transient cerebral ischemia	3.69965	1.06e-07
Chronic neck pain	3.04743	1.31e-07
Psychologic conversion disorder	5.35747	1.37e-07
Interstitial lung disease	5.82789	2.04e-07
Disorder of nervous system	2.74846	5.61e-07
Memory impairment	3.34451	8.3e-07
Mild cognitive disorder	4.85789	9.68e-07
Localization-related epilepsy	5.66306	1.34e-06
Localization-related idiopathic epilepsy	5.85628	1.5e-06
Disorder of lower extremity	3.15281	1.52e-06
Radicular pain	4.56184	1.94e-06
Intervertebral disc disorder of lumbar region with myelopathy	4.39877	2.39e-06
Spondylosis without myelopathy	4.64141	2.41e-06
Pseudoarthrosis of spine	41.0105	2.64e-06
Abnormal breathing	2.14163	2.67e-06
Coronary arteriosclerosis	3.41062	3.57e-06
Muscle weakness of limb	4.00922	3.81e-06
Mitral valve prolapse	2.87042	4.99e-06
Cervicogenic headache	5.87914	5.69e-06
Trigeminal neuralgia	4.70886	5.74e-06
Refractory localization-related epilepsy	7.12717	7.16e-06
Senile cataract	4.35051	8.79e-06
Cervical nerve root pain	3.11783	8.92e-06
Minimal cognitive impairment	5.03258	1.03e-05
Cervico-occipital neuralgia	3.95466	1.37e-05
Neoplasm of brain	4.12192	1.55e-05
Migraine variants	2.84996	1.61e-05
Systemic lupus erythematosus	2.51507	1.78e-05
Chronic congestive heart failure	6.85072	2.64e-05
Bilateral pseudophakia	4.46978	2.68e-05
Snoring	2.05619	3.01e-05
Falls	2.21071	3.35e-05
Bilateral sciatica	3.66518	4.42e-05
Primary malignant neoplasm of brain	6.19639	4.61e-05
Pulmonary hypertension	3.58244	4.7e-05
Intervertebral disc prolapse	3.37407	5.27e-05
Abnormal findings on diagnostic imaging of skull and head	2.88155	5.73e-05
Imaging of brain abnormal	3.69442	5.84e-05
Nuclear sclerosis	2.58519	7.51e-05
Hypertensive heart failure	3.98473	8.26e-05
Osteoarthritis of left knee joint	2.94455	8.48e-05
Dyslipidemia	2.23812	0.000101175
Numbness and tingling sensation of skin	2.24335	0.000113509
Malposition of uterus	0.162353	0.000136074
Sarcoidosis	5.69997	0.000142424
Arthritis of spine	4.31203	0.000150693
Headache caused by drug	4.14716	0.000177179
Pseudarthrosis after fusion or arthrodesis	16.4012	0.000188457
Supraventricular tachycardia	1.89081	0.000189657
Disorder of spinal region	4.81894	0.00023513
Ptosis of eyelid	3.26894	0.000239158
Pulmonary emphysema	3.66153	0.000269047
Myelopathy due to cervical spondylosis	5.10322	0.000342917
Finding of lower limb	4.67691	0.000371229
Rheumatoid arthritis	2.39875	0.000371642
Coronary atherosclerosis	2.68318	0.000406303
Abnormal involuntary movement	2.51623	0.00048464
Senile osteoporosis	2.4714	0.0004967
Demyelinating disease of central nervous system	3.88724	0.000560175
Refractory migraine with aura	2.83457	0.000594449
Tear film insufficiency	1.83092	0.000754788
Numbness	2.726	0.000860423
Intracerebral vascular finding	4.41653	0.000889948
Thoracic back pain	2.90083	0.000890327
Flatback syndrome	15.3025	0.00091741
Lung function testing abnormal	3.59295	0.000935661
Pain in bilateral legs	3.06109	0.00102272
Epileptic seizure	3.8521	0.00105812
Spondylolysis	5.72507	0.00106043
Altered sensation of skin	1.98462	0.00122163
Hashimoto thyroiditis	1.95242	0.00128485
Intracranial aneurysm	4.62393	0.00139204
Chronic diastolic heart failure	4.62393	0.00139204
Carotid artery obstruction	3.77162	0.00152084
Bilateral age-related nuclear cataracts	3.46645	0.00181832
Restless legs	2.35655	0.00201214
Mental alertness - finding	4.18356	0.00203269
Connective tissue and disc stenosis of intervertebral foramina	9.72009	0.00204578
Recurrent major depressive episodes, moderate	2.13346	0.00211547
Arthritis of right knee	3.69441	0.00216782
Bipolar disorder	2.20659	0.00220466
Pain in right arm	2.15238	0.00228355
Muscle weakness	2.10583	0.00229069
Osteoarthritis of hip	2.5102	0.00241449
Benign neoplasm of cerebral meninges	4.26278	0.00259734
Partial epilepsy with impairment of consciousness	3.86345	0.00261351
Medication overuse headache	4.3514	0.00330016
Cardiomyopathy	3.42938	0.00335642
Disorder of pituitary gland	3.00217	0.00440814
Ischemic stroke	6.49651	0.00489985
Epilepsy, not refractory	6.49651	0.00489985
Abnormal results function studies of central nervous system	3.8247	0.00493637
Lumbar post-laminectomy syndrome	7.0323	0.00508234
Heart failure with normal ejection fraction	7.0323	0.00508234
Pneumonia	1.8448	0.00551791
Idiopathic kyphoscoliosis	2.91995	0.00555316
Diastolic heart failure	4.6937	0.00648159
Chronic systolic heart failure	5.47277	0.00692644
Refractory epilepsy	5.47277	0.00692644
Bilateral epiretinal membrane of eyes	16.3855	0.00705958
Epiretinal membrane	3.73755	0.00707507
Brachial radiculitis	3.5094	0.00798635
Magnetic resonance imaging of brain abnormal	3.5094	0.00798635
Spondylolisthesis L5/S1 level	6.11399	0.00886464
Bilateral eye astigmatism	1.94923	0.00906063
Incoordination	5.01748	0.00966781
Chronic heart failure	20.0211	0.010674
Ataxia	4.2785	0.012219
Mechanical complication of internal orthopedic device, implant AND/OR graft	4.66342	0.012588
Heart disease	2.03876	0.0130935
Chronic maxillary sinusitis	2.5216	0.0131823
Cognitive function finding	3.69595	0.0132894
Cerebrovascular disease	3.5746	0.0141507
Daytime somnolence	3.374	0.0152424
Intractable idiopathic partial epilepsy	49.1156	0.01665
Acute on chronic systolic heart failure	8.19803	0.0182327
Acute on chronic diastolic heart failure	8.19803	0.0182327
Spinal stenosis of thoracic region	6.63936	0.0186446
Intervertebral disc disorder with myelopathy	7.28871	0.0190675
Pituitary adenoma	3.39857	0.020433
Aneurysm	3.39857	0.020433
Primary malignant neoplasm of frontal lobe	13.1076	0.0205879
Hypertensive heart disease without congestive heart failure	3.9556	0.0208692
Disorder of calcium metabolism	3.65245	0.0249201
Neoplasm of meninges	3.65245	0.0249201
Fibrosis of lung	4.02632	0.02712
Edema of lower extremity	2.779	0.0283991
Neoplasm of uncertain behavior of brain and spinal cord	10.1449	0.0291668
Chronic nervous system disorder	5.79023	0.0305463
Thyroid nodule	1.79061	0.0314991
Bronchiectasis	3.69731	0.032977
Impairment of balance	2.89973	0.0332907
Dependence on continuous positive airway pressure ventilation	2.59801	0.0341441
Malignant neoplasm of frontal lobe	8.4993	0.0346766
Degenerative lumbar spinal stenosis	7.45229	0.0368917
Cerebral infarction	2.62319	0.0369823
Drowsy	3.11939	0.0377153
Cardiomegaly	2.33083	0.0403405

## Sheet: cluster 2
concept name	odds ratio	adjusted p-value
Disorder of pelvis	18.62	1.18e-49
Bladder pain	9.40928	2.03e-44
Eating disorder	7.63617	1.38e-32
Cyst of bilateral ovaries	5.02293	5.87e-29
Muscular dystrophy with predominantly proximal limb girdle distribution	10.2262	2.48e-28
Myofascial pain	5.3862	8.86e-28
Increased muscle tone	12.6577	1.07e-25
Bowel problem	3.66678	2.04e-23
Urogenital finding	2.82179	3.95e-23
Abnormal vision	3.82565	1.79e-20
Pain associated with defecation	11.4181	9.9e-19
Irritable bowel syndrome characterized by alternating bowel habit	10.0254	9.93e-19
Abdominal bloating	2.51252	2.83e-13
Mental disorder	2.82318	4.21e-12
Myalgia of pelvic floor	8.89867	5.7e-12
Genital warts	4.04439	6.08e-09
Small bowel bacterial overgrowth syndrome	4.11583	1.04e-08
Interpersonal relationship finding	7.69824	4.69e-08
Irritable bowel syndrome characterized by constipation	4.12393	8.1e-08
Dyspareunia due to non-psychogenic cause in the female	6.89817	6.17e-07
Pudendal neuralgia	19.4817	1.07e-06
Adhesion of pelvis	4.93539	1.38e-06
Mononeuropathy	4.83639	2.06e-06
Vaginal pain	3.61749	2.44e-06
Chronic urinary bladder pain	13.755	4.27e-06
Digestive system finding	2.5882	4.87e-06
Rectal pain	5.21811	6.62e-06
Primary dysmenorrhea	8.60035	4.34e-05
Ehlers-Danlos syndrome	3.80542	5.24e-05
Constipation by outlet obstruction	4.02789	7.51e-05
Muscle contracture	8.71194	9.94e-05
Acute abdominal pain	2.86887	0.000109737
Anorectal disorder	2.03396	0.000113204
Transsexual	6.58382	0.000158516
At risk of osteoporosis	8.16695	0.000191303
Urinary symptoms	2.34874	0.000239757
Vulval pain	4.54403	0.000242699
Hemorrhagic cyst of ovary	3.41055	0.000334066
Irritable bowel syndrome with diarrhea	2.55641	0.000454368
Hearing disorder	2.92937	0.000489288
Hearing problem	2.90304	0.000609566
Postural orthostatic tachycardia syndrome	4.13686	0.00065352
Bleeding	0.283037	0.000713547
Premenstrual dysphoric disorder	3.32172	0.000881644
Deep pain on intercourse	14.8731	0.00111462
Myositis	3.81695	0.00153151
Disorder of sacrum	2.01715	0.00258913
Disorder of hemostatic system	2.47268	0.00332197
Disorder of lower leg	0.277134	0.00398387
Gender identity disorder	5.35	0.00408808
Headache disorder	2.67189	0.00599376
Cramp	2.28339	0.00863525
Female pelvic floor dysfunction	5.89073	0.0123358
Vesical tenesmus	9.91363	0.0140457
Hypermobility syndrome	3.50492	0.0160675
Disorder of autonomic nervous system	4.5127	0.0307473
Glaucoma suspect	0.343728	0.0363095
Pelvic congestion syndrome	5.15346	0.0478137

## Sheet: cluster 3
concept name	odds ratio	adjusted p-value
Endometrial carcinoma	153.519	1.88e-109
Primary malignant neoplasm of the peritoneum	52.838	9.09e-109
Atypical endometrial hyperplasia	26.9593	8.29e-104
Endometrial intraepithelial neoplasia	21.7661	4.61e-93
Primary malignant neoplasm of endocervix	51.913	6.67e-84
Secondary malignant neoplasm of trunk	32.4991	6.47e-77
Primary malignant neoplasm of body of uterus	63.3018	2.42e-76
Primary malignant neoplasm of pelvis	33.9504	1.31e-75
Primary malignant neoplasm of myometrium	54.855	1.22e-74
Secondary malignant neoplasm of intrapelvic lymph nodes	25.0404	2.19e-74
Adenocarcinoma of uterus	137.515	1.4e-69
Primary malignant neoplasm of retroperitoneum	38.7617	3.47e-69
Benign neoplasm of body of uterus	10.5099	5.82e-65
Primary malignant neoplasm	10.8641	6.66e-62
Malignant neoplasm of endocervix	42.4199	1.1e-58
Malignant ascites	34.769	1.22e-57
Complex atypical endometrial hyperplasia	36.1582	1.92e-57
Benign neoplasm of right ovary	7.94519	9.9e-56
Endometrial hyperplasia	7.14213	1.16e-54
Breast cancer genetic marker of susceptibility negative	19.3247	6.46e-53
Secondary malignant neoplasm of intra-abdominal lymph nodes	14.1008	5.93e-50
Malignant epithelial tumor of ovary	17.5946	1.67e-46
Peritonitis	8.52655	2.02e-44
Carcinoma in situ of uterine cervix	6.73419	2.48e-44
Secondary malignant neoplasm of ovary	19.3591	2.46e-43
Secondary malignant neoplasm of large intestine	27.3879	2.83e-40
Carcinoma of fallopian tube	55.8379	5.23e-40
Secondary malignant neoplasm of genital organ	27.7089	2.2e-36
Secondary malignant neoplasm of left ovary	37.6309	3.33e-34
Secondary malignant neoplasm of small intestine	32.4653	9.77e-34
Malignant tumor of fallopian tube	36.8898	2.46e-33
Secondary malignant neoplasm of right ovary	31.8377	7.03e-33
Mass of right ovary	11.1558	2.95e-31
Neoplasm of intrapelvic lymph node	37.328	1.51e-30
Malignant neoplasm of body of uterus	21.776	1.85e-29
Mass of left ovary	9.30415	1.26e-28
Malignant adenomatous neoplasm	12.4832	5.01e-28
Primary malignant neoplasm of both ovaries	39.5849	7.54e-26
Disorder of peritoneum	4.46843	2.59e-25
Pulmonary embolism	4.51557	1.31e-23
Primary malignant neoplasm of uterine adnexa	36.5646	3.05e-23
Anemia in neoplastic disease	8.38088	1.13e-22
Anemia due to and following chemotherapy	14.3433	2.34e-22
FIGO stage finding for gynecological malignancy	44.7423	4.84e-22
Primary malignant neoplasm of sigmoid colon	15.5124	4.96e-22
Primary malignant neoplasm of appendix	23.1134	4.24e-21
Primary malignant neoplasm of exocervix	30.7144	7.09e-21
Sepsis	3.82966	1.36e-20
FIGO uterine tumor stage finding	59.1141	4.6e-20
Peripheral neuropathy due to and following antineoplastic therapy	23.7008	5.53e-20
Severe protein-calorie malnutrition (Gomez: less than 60 percent of standard weight)	7.24044	1.14e-19
Malignant epithelial neoplasm	7.22631	2.9e-19
Carcinoma of peritoneum	24.3977	7.18e-19
Neoplasm of uncertain behavior of uterus	8.80318	9.44e-19
Malignant tumor of peritoneum	14.3826	1.36e-18
Intestinal obstruction co-occurrent and due to decreased peristalsis	5.7477	2.24e-18
Atrial fibrillation	3.64675	2.74e-18
Primary malignant neoplasm of vagina	17.7714	5.18e-18
Neoplasm of ovary	7.16627	1.2e-17
Carcinomatosis of peritoneum	44.0948	1.66e-17
Adenocarcinoma of cervix	44.0948	1.66e-17
Sarcoma of uterus	20.0252	5.08e-17
Neoplasm of intra-abdominal lymph nodes	24.4366	6.27e-17
Malignant neoplasm of exocervix	24.4366	6.27e-17
Hernia of anterior abdominal wall	4.50536	2.93e-16
Malignant tumor of female genital organ	49.1471	1.3e-15
Primary malignant neoplasm of soft tissues	9.53671	2.77e-15
Carcinomatosis	39.3153	6.95e-15
Primary malignant neoplasm of colon	6.49944	1.51e-14
Pleural effusion due to malignant neoplastic disease	16.2862	1.61e-14
Primary malignant neoplasm of female genital organ	29.2158	1.87e-14
Carcinoma of uterus	156.933	8.83e-14
Malignant tumor of pelvis	18.3652	1.74e-13
Secondary malignant neoplasm of pleura	14.768	2.47e-13
Polyp of cervix	2.89308	5.52e-13
Carcinomatosis of peritoneal cavity	54.9456	7.65e-13
Overlapping malignant neoplasm of body of uterus	30.1119	1.62e-12
Benign neoplasm of fallopian tubes and uterine ligaments	4.66491	3.45e-12
Embolism from thrombosis of vein of lower extremity	4.07117	4.51e-12
Primary malignant neoplasm of rectosigmoid junction	10.5065	5.44e-12
Adult failure to thrive syndrome	6.41511	5.88e-12
Neoplasm of uncertain behavior of female genital organ	9.63379	8.74e-12
Papillary tumor configuration	32.9635	1.98e-11
Migraine without aura, not refractory	0.107817	2.79e-11
Lesion of right fallopian tube	39.2263	3.17e-11
Complex endometrial hyperplasia without atypia	12.2391	4.41e-11
Small bowel obstruction	4.45937	8.82e-11
Neuropathy caused by chemical substance	17.1417	9.08e-11
Non-infectious disorder of lymphatics	8.69249	1.53e-10
Carcinosarcoma of uterus	47.0306	3.49e-10
Incisional hernia	3.96665	4.32e-10
Mass of uterus	5.6808	5.36e-10
Primary malignant neoplasm of trunk	13.0973	6.23e-10
Emotional state finding	4.19873	1e-09
Acute deep vein thrombosis of lower limb	3.74428	1.79e-09
Lynch syndrome	7.22148	1.86e-09
Carcinoma in situ of endocervix	10.2177	5.51e-09
Cachexia	6.6648	8.61e-09
Urinary tract obstruction	6.12978	9.07e-09
Malignant neoplasm of connective and soft tissue of pelvis	14.9781	1.96e-08
Dependence on respirator	5.67539	2.11e-08
Sex cord tumor of ovary	23.5111	2.51e-08
Sarcoma	8.48996	2.97e-08
Overlapping malignant neoplasm of female genital organs	109.548	3e-08
Thromboembolism of vein	3.12991	3e-08
Colostomy present	6.45981	3.52e-08
Malignant neoplasm, overlapping lesion of cervix uteri	18.6194	3.73e-08
Acne vulgaris	0.156377	4.06e-08
Hyperglycemia due to type 2 diabetes mellitus	3.54885	4.14e-08
Sclerosing mesenteritis	13.7291	4.81e-08
Septic shock	5.35319	7.24e-08
Primary malignant neoplasm of small intestine	31.3228	8.88e-08
Endocervical adenocarcinoma	31.3228	8.88e-08
Iatrogenic hypotension	4.91179	1.22e-07
Hiatal hernia	2.89272	1.3e-07
Secondary malignant neoplasm of bladder	39.1377	1.48e-07
Renal insufficiency	4.83229	1.75e-07
Complex endometrial hyperplasia	11.7664	2.51e-07
Hereditary non-polyposis colon cancer gene mutation positive	7.31719	2.91e-07
Clinical stage III	10.1543	4.41e-07
Difficulty coping	10.9813	5.37e-07
Primary malignant neoplasm of transverse colon	36.5116	1.09e-06
Disorder of appendix	4.20563	1.25e-06
Acute pulmonary embolism	6.63003	1.35e-06
Renal impairment	4.40434	1.37e-06
Imaging of abdomen abnormal	2.70981	1.45e-06
Malignant tumor of colon	4.2701	1.54e-06
Carcinoma in situ of female genital organ	7.85056	1.59e-06
Paroxysmal atrial fibrillation	3.66909	1.64e-06
Glaucoma	2.7971	1.64e-06
Primary malignant neoplasm of ileum	50.8349	1.66e-06
Lesion of left fallopian tube	93.8111	2.03e-06
Overlapping malignant neoplasm of uterine cervix	23.4798	2.25e-06
Abscess of peritoneum	3.99174	4.15e-06
Malignant neoplasm of uterine adnexa	5.18787	4.2e-06
Acute pulmonary insufficiency following nonthoracic surgery	5.7906	5.38e-06
Neoplasm of uncertain behavior of peritoneum	10.6359	6.97e-06
Attention deficit hyperactivity disorder	0.0909364	7.1e-06
Primary adenocarcinoma of peritoneum	33.8879	7.93e-06
Dehiscence of external surgical incision wound	3.32501	8.92e-06
Carcinoma of cervix	21.9044	1.49e-05
Primary adenocarcinoma of pelvis	21.9044	1.49e-05
Malignant neoplasm of abdomen	13.9171	2.13e-05
Metastasis to lung of unknown primary	13.9171	2.13e-05
Moderate protein-calorie malnutrition (weight for age 60-74 percent of standard)	6.13319	2.2e-05
Sore throat symptom	0.249461	3.08e-05
Chronic pulmonary edema	4.05093	4.28e-05
Secondary malignant neoplasm of lymph nodes of lower limb	14.6723	5.08e-05
Hypertrophy of nasal turbinates	0.0988609	6.49e-05
Pelvic and perineal pain	0.0728416	8.45e-05
Anemia caused by antineoplastic agent	11.3854	0.000108774
Secondary malignant neoplasm of urinary system	15.6441	0.000119224
Abnormal histology findings	15.6441	0.000119224
Dependence on supplemental oxygen	4.05533	0.000122455
Congestive heart failure	2.66625	0.000126167
Status migrainosus	0.125326	0.000128062
Gastrointestinal complication	2.63606	0.000131619
Adenocarcinoma in situ of cervix	7.12445	0.00019889
Malignant neoplasm of connective and soft tissue of abdomen	11.7364	0.000270566
Acute hypoxemic respiratory failure	3.37472	0.00028589
Partial obstruction of intestine	13.6878	0.000293313
Secondary malignant neoplasm of lymph nodes of multiple sites	8.87313	0.000339232
Deep venous thrombosis	2.64918	0.000372272
Endometrium thickened	3.3993	0.000377368
Cerebrovascular accident	2.82189	0.000449408
Chronic pulmonary embolism	7.08765	0.000506365
Follicular cyst of left ovary	2.61695	0.000524312
Malignant neoplasm of connective and soft tissue of thorax	12.1662	0.000670626
Primary malignant neoplasm of bladder	4.63778	0.000705406
Polyneuropathy due to type 2 diabetes mellitus	6.2684	0.000873793
Primary malignant neoplasm of pleura	70.2607	0.00106979
Primary malignant neoplasm of isthmus of uterus	70.2042	0.00106979
Disorder of fluid AND/OR electrolyte	4.32545	0.00113672
Leiomyosarcoma	9.77921	0.00115084
Old myocardial infarction	3.55346	0.00147365
Diverticular disease	2.33843	0.00167418
Gastrointestinal symptom	0.27119	0.00183577
Vulvodynia	0.0841278	0.00197362
Pancytopenia due to antineoplastic chemotherapy	4.70587	0.00199052
Follicular cyst of right ovary	2.59565	0.00208509
Multiple nodules of lung	3.11454	0.00236127
Hernia of abdominal cavity	3.16371	0.00253635
Sarcoma of endometrium	26.0315	0.00279187
Malignant neoplasm of colon and/or rectum	11.292	0.00362027
Lesion of uterus	17.1867	0.00387687
Wound cellulitis	17.1867	0.00387687
Leiomyosarcoma of uterus	17.1867	0.00387687
Neoplasm of lymph node	6.65288	0.00543949
Disorder of immune structure	0.0503385	0.00584233
Acquired absence of genital organ	2.35074	0.0076079
Stricture of ureter	3.24118	0.0080266
Primary malignant neoplasm of abdomen	62.3749	0.0084877
Heart failure	2.66523	0.00875707
Non-infectious systemic inflammatory response syndrome without acute organ failure	4.39748	0.0092901
Umbilical hernia	2.43688	0.0103771
Urticaria	0.357332	0.0111312
Benign endometrial hyperplasia	4.53706	0.0112526
Temporomandibular joint disorder	0.176427	0.0119216
Allergic rhinitis due to pollen	0.400588	0.0121863
Fistula of intestine	5.31353	0.0122118
Low grade squamous intraepithelial lesion on cervical Papanicolaou smear	0.290396	0.0126736
Pyonephrosis	7.33267	0.012736
Partial obstruction of small bowel	7.33267	0.012736
Cyst of right ovary	0.344533	0.0158883
Malignant tumor of vagina	10.4185	0.0189818
Primary malignant neoplasm of respiratory tract	4.00333	0.0189931
Paralytic ileus	2.95757	0.0201941
Refractory migraine	0.0547056	0.0233671
Deep venous thrombosis of lower extremity	4.44608	0.0265902
Polycystic ovary	0.158757	0.026931
Open wound of anterior abdominal wall	6.51715	0.0351772
Candidiasis of vagina	0.379178	0.0354762
Biopsy result abnormal	5.03154	0.0440592
Secondary adenocarcinoma	10.7398	0.0483357
Malignant tumor of unknown origin	10.7398	0.0483357

## Sheet: cluster 4
concept name	odds ratio	adjusted p-value
Submucous leiomyoma of uterus	12.7381	3.37e-197
Menometrorrhagia	6.8324	8.43e-52
Benign neoplasm of uterus	7.27692	3.65e-16
Abnormal vaginal bleeding	4.61069	5.53e-16
Bulky uterus	5.78452	1.24e-09
Enlarged uterus	5.78452	1.24e-09
Iron deficiency	2.93741	2.62e-09
Noninflammatory cervical disorder	2.30193	3.02e-08
Abnormal perimenopausal bleeding	11.7965	0.000111771
Microcytic anemia	4.91119	0.00013617
Anemia due to chronic blood loss	6.58455	0.000236519
Climacteric flushing	3.26582	0.000687835
Primary malignant neoplasm of uterine cervix	0.0481904	0.00178637
Menopausal flushing	2.87517	0.00718375
Malignant tumor of cervix	0.128503	0.0144168
Secondary malignant neoplasm of retroperitoneum and peritoneum	0.056761	0.0307674

## Sheet: cluster 5
concept name	odds ratio	adjusted p-value

## Sheet: cluster 6
concept name	odds ratio	adjusted p-value
Gestation period, 40 weeks	386.205	1.51e-252
Second degree perineal laceration	743.439	5.05e-251
Disease of the digestive system complicating pregnancy, childbirth and/or the puerperium	219.73	1.04e-236
Gestation less than 24 weeks	438.938	3.59e-234
Gestation period, 26 weeks	321.022	1.83e-231
Gestation period, 22 weeks	151.01	6.2e-231
Gestation period, 16 weeks	213.661	1.38e-230
Anemia of pregnancy	169.029	1.61e-221
Gestation period, 23 weeks	293.668	4.89e-213
Gestation period, 25 weeks	281.165	1.78e-204
Uterine scar from previous surgery in pregnancy, childbirth and the puerperium	117.382	2.45e-199
Gestation period, 17 weeks	155.539	6.08e-196
Breech presentation	131.218	1.49e-194
Gestation period, 18 weeks	195.811	3.27e-190
Gestation period, 15 weeks	182.362	5.99e-188
Gestation period, 14 weeks	251.472	8.6e-184
Tumor of body of uterus affecting pregnancy	109.423	5.08e-180
Pregnancy-induced hypertension	97.2493	4.04e-170
Deliveries by cesarean	111.254	6.96e-165
Labor and delivery complication by meconium in amniotic fluid	738.347	5.78e-158
Group B streptococcus infection in mother complicating childbirth	544.786	5.25e-154
Disorder of placenta	279.043	2.54e-152
Gestational diabetes mellitus in childbirth	1045.25	4.57e-151
Disease of the respiratory system complicating pregnancy, childbirth and/or the puerperium	127.95	1.23e-146
Post-term pregnancy	60.2954	3.44e-146
Anemia in mother complicating childbirth	261.226	1.06e-142
Finding of lactation	208.957	2.1e-140
Early stage of pregnancy	33.6474	9.3e-137
Single pregnancy	224.192	2.26e-122
First degree perineal laceration	293.243	2.36e-122
Hemorrhagic complication of pregnancy	36.4479	2.65e-122
Low lying placenta	73.4112	1.94e-118
Antenatal ultrasound scan abnormal	137.926	3.41e-117
Chorioamnionitis	86.1617	1.72e-111
Placenta previa without hemorrhage	76.0954	2.29e-110
Disease of nervous system complicating pregnancy, childbirth and puerperium	150.625	9.74e-110
Anemia during the puerperium	447.032	2.34e-96
Severe pre-eclampsia	64.7792	2.88e-92
Maternal hypertension	86.585	1.02e-91
Gestational diabetes mellitus class A-2	220.75	1.97e-91
Decreased fertility	79.0105	1.57e-87
Premature rupture of membranes	103.103	8.37e-86
Post-term pregnancy of 40 to 42 weeks	581.288	1.24e-84
Postpartum depression	46.998	6.2e-84
RhD negative	38.8325	8.14e-83
Preterm labor without delivery	99.3332	2.35e-82
Placenta previa	65.3563	3.38e-78
Pre-existing hypertension complicating pregnancy, childbirth and puerperium	130.912	8.24e-78
Antenatal screening finding	116.205	9.71e-76
Gestation period, 41 weeks	183.035	5.79e-75
Uterine scar from previous surgery affecting pregnancy	156.878	6.21e-74
False labor before 37 completed weeks of gestation	213.276	1.05e-73
Finding of length of gestation	39.1845	1.2e-73
Maternal obesity complicating pregnancy, childbirth and the puerperium, antepartum	59.1435	4.54e-73
Finding of neonate	50.318	1.16e-71
Cervical incompetence	47.187	1.43e-71
Anemia during pregnancy - baby not yet delivered	81.838	2.74e-71
Hypertension AND/OR vomiting complicating pregnancy childbirth AND/OR puerperium	203.748	3.5e-70
Anemia in mother complicating pregnancy, childbirth AND/OR puerperium	108.201	5.54e-70
Urinary tract infection in pregnancy	45.3855	2.58e-68
Disorder of amniotic cavity AND/OR membrane	43.1851	1.13e-66
Disease of skin and subcutaneous tissue complicating pregnancy, childbirth and/or puerperium	194.269	1.15e-66
False labor	234.983	1.96e-65
High risk pregnancy due to recurrent pregnancy loss	67.6026	2.56e-65
Abnormal hematologic finding on antenatal screening of mother	159.257	1.86e-64
Vomiting of pregnancy	29.2973	4.11e-64
Delivery by combination of forceps and vacuum extractor	860.527	1.85e-63
Abnormal biochemical finding on antenatal screening of mother	134.253	2.54e-62
Gestational diabetes mellitus class A-1	89.7076	2.71e-62
Polyhydramnios	106.154	1.14e-61
Group B streptococcus carrier complicating pregnancy	287.257	9.94e-61
Obstetric high vaginal laceration	815.246	6.98e-60
Oligohydramnios	113.546	4.2e-59
Hypothyroidism in pregnancy	127.539	7.39e-59
Low risk pregnancy	60.6714	1.58e-57
High risk pregnancy due to history of preterm labor	123.082	1.49e-56
Velamentous insertion of umbilical cord	97.4516	5.85e-56
Fetal ultrasound increased nuchal translucency	163.012	5.27e-55
Elevated blood pressure	8.13223	9.07e-54
Anomaly of placenta	93.9911	1.1e-53
Dichorionic diamniotic twin pregnancy	39.774	1.06e-51
Finding of fetal heart rate	707.364	1.48e-51
Fetal dysrhythmia	692.055	2.29e-50
Disease of circulatory system complicating pregnancy childbirth and puerperium	184.484	3.19e-50
Premature rupture of membranes in full term pregnancy with onset of labor unknown	240.873	3.74e-50
Preterm labor in third trimester with preterm delivery in third trimester	660.495	5.4e-48
Bacteriuria	25.9286	2.62e-47
Pre-existing hypertension in obstetric context	48.8243	4.99e-47
Bacteria present	323.12	1.79e-45
Placenta previa with hemorrhage	67.0586	2.69e-44
Retained placenta, without hemorrhage	132.273	1.92e-43
Abnormality of fetal heart	161.542	2.96e-43
Disorder of lactation	28.6821	1.46e-42
Genetic disorder carrier	12.7469	4.3e-42
Umbilical cord complication	64.2697	4.46e-42
Abnormal chromosomal and genetic finding on antenatal screening of mother	69.1705	1.15e-41
Premature uterine contraction	126.185	3.82e-41
Premature rupture of membranes in full term pregnancy with onset of labor within 24 hours of rupture	554.551	1.05e-39
Fetus with hereditary disease with antenatal problem	31.9943	4.23e-39
Placental abruption	71.7763	4.88e-39
Subclinical hypothyroidism	11.6359	5.3e-39
Disorder of fetal structure	60.1036	9.19e-39
Anxiety in pregnancy	190.14	1.75e-38
Gestational edema	68.4009	8.23e-37
Benign gestational thrombocytopenia	494.556	5.59e-35
Infections of the genital tract in pregnancy	255.133	6.4e-35
Monochorionic diamniotic twin pregnancy	71.2824	3.47e-34
Trauma to perineum and/or vulva during delivery	58.5296	6.37e-34
Disorders of fetal movement	170.079	7.6e-34
Premature delivery	43.9596	1.14e-33
Stress and adjustment reaction	24.0507	1.65e-33
Diabetes mellitus during pregnancy, childbirth and the puerperium	33.9802	3.55e-33
Abnormal glucose tolerance test during pregnancy - baby not yet delivered	240.161	1.39e-32
Obesity in mother complicating childbirth	240.161	1.39e-32
Mild hyperemesis gravidarum	27.0343	1.59e-32
Anti-D isoimmunization affecting pregnancy	75.0183	1.44e-31
Placenta accreta	450.5	1.92e-31
First trimester bleeding	46.2547	1.62e-30
Venereal disease in mother complicating pregnancy, childbirth AND/OR puerperium	70.7346	2.44e-29
Finding of gravid uterus	26.7445	2.49e-29
Malpresentation of fetus	217.794	4.33e-29
Postpartum pregnancy-induced hypertension	217.794	4.33e-29
At risk for depressed mood during postpartum period	420.748	4.33e-29
Subchorionic hematoma	56.6739	4.34e-29
Pre-eclampsia or eclampsia with pre-existing hypertension	145.188	4.46e-28
Postpartum gestational diabetes mellitus	405.294	6.49e-28
Hemorrhoids in pregnancy	140.234	6.29e-27
Elective termination of pregnancy	10.0918	8.4e-27
Infectious disease in mother complicating pregnancy, childbirth AND/OR puerperium	45.0028	8.51e-27
Endometritis	14.6978	9.49e-27
Fatigue during pregnancy	391.094	9.7e-27
Back pain complicating pregnancy	58.1536	1.89e-26
Rubella non-immune	51.6892	8.08e-26
Essential hypertension complicating AND/OR reason for care during pregnancy	130.35	1.24e-24
Menstrual period late	23.8493	9.56e-24
Thyroid disease in pregnancy	180.758	2.73e-23
Third degree perineal laceration	346.269	3.2e-23
Positions of breech presentation - finding	346.269	3.2e-23
Diabetes mellitus during pregnancy - baby not yet delivered	78.2011	5.39e-23
Postpartum coagulation defects	173.386	3.9e-22
False labor at or after 37 completed weeks of gestation	173.386	3.9e-22
Retained uterine membrane without hemorrhage	32.155	4.33e-22
Hemorrhoids in puerperium	332.073	4.75e-22
Venous complication of puerperium	332.073	4.75e-22
Preterm premature rupture of membranes	90.3686	1.62e-21
Labor and delivery complicated by biochemical evidence of fetal stress	316.9	7.02e-21
Forceps delivery - delivered	32.3434	1.7e-20
Lactation problem	110.679	4.52e-20
Premature labor	18.318	4.72e-20
Missed period	10.2226	7.92e-20
Congenital abnormality of uterus in pregnancy, childbirth and the puerperium	57.7825	5.52e-19
Pre-eclampsia added to pre-existing hypertension	105.781	6.17e-19
Cholestasis of pregnancy	105.781	6.17e-19
Miscarriage in first trimester	17.1293	8.36e-19
US obstetric scan abnormal	151.345	1.12e-18
Uterine fibroids affecting pregnancy	66.3997	1.5e-18
Depressive disorder in mother complicating pregnancy	288.058	1.52e-18
Pre-existing diabetes mellitus in mother complicating childbirth	287.625	1.52e-18
Uterine contractions problem	100.891	8.38e-18
Insufficient weight gain of pregnancy	144.021	1.57e-17
Single umbilical artery	273.023	2.23e-17
Fetal size accords with dates	273.023	2.23e-17
Third trimester bleeding	273.023	2.23e-17
Chronic hypertension complicating AND/OR reason for care during pregnancy	273.023	2.23e-17
Failed induction of labor	96.0086	1.13e-16
Pre-existing type 2 diabetes mellitus in pregnancy	96.0086	1.13e-16
Placental finding	136.709	2.2e-16
Infection of obstetric surgical wound	136.709	2.2e-16
Placenta previa centralis	258.834	3.26e-16
Exhaustion during labor	258.834	3.26e-16
Diamniotic-monochorionic twins	258.834	3.26e-16
Vacuum assisted vaginal delivery	258.834	3.26e-16
Infectious disease in mother complicating childbirth	258.834	3.26e-16
Preterm premature rupture of membranes with onset of labor within 24 hours of rupture	258.834	3.26e-16
Urinary tract infection following delivery	258.445	3.26e-16
Transient hypertension of pregnancy	23.4991	3.41e-16
Mother not delivered	13.2721	5.8e-16
Abnormal glucose tolerance test	13.2721	5.8e-16
Abdominal pain in pregnancy	57.5987	2.98e-15
Hypertension complicating pregnancy	57.5987	2.98e-15
Unstable lie	129.41	3.06e-15
Diabetic - good control	129.41	3.06e-15
Diastasis recti	19.7854	4.11e-15
Precipitate labor	244.257	4.75e-15
Traumatic lesion during delivery	244.257	4.75e-15
Prolonged second stage of labor	243.89	4.75e-15
Twin birth	31.7217	1.11e-14
Secondary thrombocytopenia	7.47512	3.94e-14
Diabetes mellitus in mother complicating pregnancy, childbirth AND/OR puerperium	23.7022	5.25e-14
Postpartum psychosis	229.703	6.89e-14
Fetal genitourinary abnormality	229.359	6.89e-14
Type 3a third degree laceration of perineum	229.359	6.89e-14
Disorder of carbohydrate metabolism	18.0575	7.76e-14
Rhesus isoimmunization affecting pregnancy	26.4318	8.28e-14
Disorder of product of conception	13.0718	1.8e-13
Impaired glucose tolerance test	6.93883	2.94e-13
Dilatation of renal pelvis	22.6533	5.04e-13
Blood group A Rh(D) negative	114.845	5.82e-13
Viral disease in mother complicating childbirth	215.173	9.95e-13
Pregnancy, childbirth and puerperium finding	28.7913	1.23e-12
Thyroid dysfunction during pregnancy - baby not yet delivered	34.1658	1.59e-12
Prenatal finding	30.3679	4.63e-12
Retained products of conception	18.6525	5.59e-12
Continuing pregnancy after abortion of one fetus or more	36.9638	5.63e-12
Hyperemesis gravidarum	20.1645	1.07e-11
Placenta previa partialis	200.667	1.43e-11
Eclampsia in puerperium	200.667	1.43e-11
Monochorionic monoamniotic twin pregnancy	200.667	1.43e-11
Fatigue during pregnancy - not delivered	200.367	1.43e-11
Obstructed labor due to incomplete rotation of fetal head	200.367	1.43e-11
Second trimester bleeding	57.4161	1.62e-11
Diastasis of muscle	10.5487	2.9e-11
Feeling stressed	3.99813	2.94e-11
Asymptomatic bacteriuria in pregnancy	71.7164	4.47e-11
Obstetric perineal wound disruption	71.7164	4.47e-11
Puerperal endometritis - delivered with postnatal complication	71.7164	4.47e-11
Morning sickness	71.7164	4.47e-11
Fertility problem	6.68612	7.4e-11
Rhesus isoimmunization with antenatal problem	22.7721	7.81e-11
Exceptionally large at birth	53.7842	1.99e-10
Decreased lactation	53.7842	1.99e-10
Ultrasound scan finding	53.7842	1.99e-10
Vomiting during third trimester of pregnancy	53.7842	1.99e-10
Outcome of delivery - finding	186.183	2.05e-10
Primary uterine inertia	185.905	2.05e-10
Umbilical cord problem	185.905	2.05e-10
Varicella non-immune	23.5171	3.14e-10
Disturbance in mood	6.73887	3.82e-10
Atonic postpartum hemorrhage	32.8037	6.8e-10
Multiple pregnancy	32.8037	6.8e-10
Blood group O Rh(D) negative	43.025	7.49e-10
Preterm premature rupture of membranes with onset of labor unknown	43.025	7.49e-10
Iron deficiency anemia of pregnancy	93.0865	1.44e-09
Congenital cardiovascular disorder during pregnancy - baby not yet delivered	50.1582	2.42e-09
Pre-existing diabetes mellitus in pregnancy	50.1582	2.42e-09
Low maternal weight gain	171.467	2.91e-09
Arterial anomaly of umbilical cord	171.467	2.91e-09
Streptococcus agalactiae infection	13.7016	5.45e-09
Puerperal pyrexia of unknown origin	62.0542	7.22e-09
Impaired intestinal carbohydrate absorption	17.242	7.31e-09
Retained placenta	40.1243	8.63e-09
Wound finding	5.40031	1.14e-08
Laceration of uterus	85.8569	1.91e-08
Neonatal disorder due to and following operative procedure on mother	33.4351	2.7e-08
Hereditary thrombophilia	6.44978	3.51e-08
Gestational diabetes mellitus complicating pregnancy	157.287	4.11e-08
Retained products of conception with no hemorrhage	157.052	4.11e-08
Intrapartum hemorrhage	157.052	4.11e-08
Preterm labor with preterm delivery	157.052	4.11e-08
Type 3b third degree laceration of perineum	157.052	4.11e-08
Thrombophlebitis	6.96224	5.16e-08
Central nervous system malformation in fetus affecting obstetrical care	28.657	7.61e-08
Neonatal disorder	28.657	7.61e-08
Anomaly of fetal kidney	57.2347	8.99e-08
Vaginal bleeding complicating early pregnancy	57.2347	8.99e-08
Laceration of genitalia	21.5064	1.15e-07
Injury of female genital system	17.6576	1.29e-07
Mixed anxiety and depressive disorder	2.92584	1.47e-07
Threatened miscarriage in first trimester	25.0735	1.97e-07
Vasa previa - delivered	78.639	2.51e-07
Finding of measures of cervix	78.639	2.51e-07
Congenital malformation	9.15642	3.17e-07
Pain in female genitalia	42.9236	3.38e-07
Asymptomatic bacteriuria	42.9236	3.38e-07
Anemia during pregnancy - baby delivered	22.2863	4.72e-07
RhD positive	142.873	5.76e-07
Pre-existing type 1 diabetes mellitus in pregnancy	142.873	5.76e-07
Prolonged first stage of labor	142.66	5.76e-07
Vasa previa	142.66	5.76e-07
Obstructed labor due to breech presentation	142.66	5.76e-07
Uterine fibroids in pregnancy, childbirth and the puerperium	142.66	5.76e-07
Pregnancy and type 2 diabetes mellitus	142.66	5.76e-07
Hematoma of obstetric wound	142.66	5.76e-07
Monozygotic twins	142.66	5.76e-07
Birth trauma	52.423	1.1e-06
Drug dependence in mother complicating pregnancy, childbirth AND/OR puerperium	28.6125	3.05e-06
Asthma in pregnancy	71.4326	3.25e-06
Cyst of ovary in pregnancy	39.3151	3.89e-06
Transverse lie	128.483	8.01e-06
Endomyometritis	128.483	8.01e-06
Fetal ultrasound scan abnormal	128.483	8.01e-06
Cord around neck with compression	128.291	8.01e-06
Laceration of perineum	128.291	8.01e-06
Fetal cardiovascular disorder	128.291	8.01e-06
Fetal heart disorder	128.291	8.01e-06
Insulin resistance	9.23004	8.72e-06
Secondary amenorrhea	4.81282	1.05e-05
Abnormality of forces of labor	47.619	1.33e-05
Symptomatic disorders in pregnancy	47.619	1.33e-05
Cardiac disease in pregnancy	47.619	1.33e-05
Continuing pregnancy after intrauterine death of one or more fetuses	16.9163	1.95e-05
Dead fetus in utero	16.9163	1.95e-05
Herpesvirus infection	3.57549	3.12e-05
Carrier of cystic fibrosis gene mutation	11.3135	3.72e-05
Fetal hydronephrosis	64.2378	4.15e-05
Cervical cerclage suture present	35.7123	4.37e-05
Preterm premature rupture of membranes with onset of labor later than 24 hours after rupture	35.7123	4.37e-05
Autoimmune thyroiditis	2.70857	6.36e-05
Interferon gamma assay positive	10.2348	9.84e-05
Perineal laceration during delivery	114.115	0.000110129
Placental insufficiency	114.115	0.000110129
Vaginal delivery following previous cesarean section	114.115	0.000110129
Recurrent major depressive disorder with postpartum onset	114.115	0.000110129
Gestation period, 24 weeks	113.946	0.000110129
Delivery by elective cesarean section	113.946	0.000110129
Fetal bradycardia affecting management of mother	113.946	0.000110129
Congenital heart disease in pregnancy	113.946	0.000110129
Braxton Hicks contractions	113.946	0.000110129
Deliveries by spontaneous breech delivery	113.946	0.000110129
Pregnancy with abnormal glucose tolerance test	113.946	0.000110129
Multiple marker screen positive for Down syndrome	113.946	0.000110129
Preterm labor in second trimester with preterm delivery in second trimester	113.946	0.000110129
Congenital heart disease	5.15681	0.000112043
Thrombocytopenic disorder	2.62474	0.000122101
Foreign body in vagina	28.5682	0.000123183
Grand multipara	42.8228	0.000156089
Hyperthyroidism in pregnancy	42.8228	0.000156089
Secondary uterine inertia - delivered	19.6531	0.000168152
Heart disease in mother complicating pregnancy, childbirth AND/OR puerperium	19.6531	0.000168152
Marginal insertion of umbilical cord	23.8055	0.000309002
Blood glucose abnormal	2.56881	0.000427378
Benign essential hypertension complicating pregnancy, childbirth and the puerperium - not delivered	32.1153	0.000477455
Pelvic hematoma during delivery	57.0545	0.000518606
Small-for-dates baby	57.0545	0.000518606
Itching	3.73101	0.000750294
Heterozygous thalassemia	5.80271	0.00103949
Cord tangled or knotted with compression	99.771	0.00149461
Umbilical cord around neck	99.771	0.00149461
Damage to pelvic joints AND/OR ligaments during delivery	99.771	0.00149461
Retention of placenta and uterine membrane	99.771	0.00149461
Gestational proteinuria	99.771	0.00149461
Pruritic urticarial papules and plaques of pregnancy	99.771	0.00149461
Congenital malformation syndrome	99.771	0.00149461
Cystic hygroma in fetus	99.771	0.00149461
Abnormal fetal presentation	99.6227	0.00149461
Compound presentation	99.6227	0.00149461
Pre-existing type 2 diabetes mellitus	99.6227	0.00149461
Spinal and epidural anesthesia-induced headache during the puerperium	99.6227	0.00149461
Fetal growth abnormality	99.6227	0.00149461
Disease of respiratory system complicating pregnancy	99.6227	0.00149461
Twins with discordant fetal growth	99.6227	0.00149461
Spontaneous onset of labor between 37 and 39 weeks gestation with planned cesarean section	99.6227	0.00149461
Injury of abdomen	38.0342	0.00179099
Inactive tuberculosis	5.45363	0.00229839
Cervical observation during pregnancy and labor	15.8677	0.00296767
Increased human chorionic gonadotropin level	15.8677	0.00296767
Drug-induced dermatosis	5.24328	0.00379562
Chronic disease	3.17552	0.00417161
Psychosocial problems related to unwanted pregnancy	6.3681	0.00462555
Uterine fibroid complicating antenatal care, baby not yet delivered	28.524	0.00506079
Intrahepatic cholestasis	28.524	0.00506079
Gestation period, 9 weeks	28.524	0.00506079
HELLP syndrome	28.524	0.00506079
Sore nipple	49.8827	0.0063403
Maternal pyrexia in labor	49.8827	0.0063403
Postpartum acute renal failure	49.8827	0.0063403
Unprotected sexual intercourse	6.71245	0.00666864
Dermoid cyst	4.08124	0.00821018
Increased glucose level	3.92156	0.00843687
Adenocarcinoma of endometrium	0.0533469	0.0106288
Neoplasm of muscle	6.13607	0.0165545
Bilateral cataracts	0.0548332	0.0168038
Previous operation to cervix affecting pregnancy	11.8987	0.0173003
Primary malignant neoplasm of fallopian tube	0.0551913	0.0191503
Varicose veins of bilateral lower limbs in pregnancy	33.2533	0.0199242
Placenta circumvallata	33.2533	0.0199242
Obstructed labor due to fetal malposition	85.4496	0.0199576
Infections of bladder in pregnancy	85.4496	0.0199576
Vanishing twin syndrome	85.4496	0.0199576
Genital herpes simplex in mother complicating pregnancy	85.4496	0.0199576
Malignant neoplastic disease in pregnancy	85.4496	0.0199576
Laceration of cervix - obstetric	85.3227	0.0199576
Maternal hypotension syndrome	85.3227	0.0199576
Prolapse of cord	85.3227	0.0199576
Vaginal abnormality in pregnancy, childbirth and the puerperium	85.3227	0.0199576
Infections of kidney in pregnancy	85.3227	0.0199576
Hypertonic contractions	85.3227	0.0199576
Traumatic blister of breast	85.3227	0.0199576
Pain in symphysis pubis in pregnancy	85.3227	0.0199576
First trimester Down screening blood test abnormal	85.3227	0.0199576
Preterm spontaneous labor with preterm delivery	85.3227	0.0199576
Premature rupture of membranes in full term pregnancy with onset of labor more than 24 hours after rupture	85.3227	0.0199576
Fetal death, affecting management of mother	14.2694	0.0239927
Uterine contractions present	14.2694	0.0239927
Mild pre-eclampsia	19.0139	0.0272419
Upper respiratory tract infection due to Influenza	4.15881	0.038164
Raised thyroid stimulating hormone level	3.30916	0.0440109
Genital herpes simplex	2.5133	0.0459412

## Sheet: cluster 7
concept name	odds ratio	adjusted p-value
Mass of uterine adnexa	4.92855	3.54e-44
Neoplasm of uncertain behavior of right ovary	8.10204	2.24e-26
Pelvic mass	3.92799	2.25e-26
Increased cancer antigen 125	5.2543	6.51e-21
Neoplasm of uncertain behavior of left ovary	6.72985	1.11e-19
Mass of ovary	4.29458	1.07e-11
Neoplasm of uncertain behavior of ovary	4.29793	4.45e-09
Hypothyroidism	0.452368	6.68e-08
Acute low back pain	0.0835359	0.00108511
Acquired hypothyroidism	0.321553	0.00122023
Disorder of thyroid gland	0.419925	0.00162849
Cervical radiculopathy	0.192132	0.00405562
Depressive episode	0.122542	0.00536154
Mild intermittent asthma	0.253808	0.0121369
Moderate recurrent major depression	0.0961479	0.0164663
Gestation period, 19 weeks	0.0550148	0.0174151
Disorder of brain	0.130357	0.0181463
Lumbar spondylosis	0.131554	0.0215781
Gestation period, 29 weeks	0.0563036	0.0253391
Abnormal sexual function	0.0991321	0.0282182
Cervical spondylosis without myelopathy	0.134014	0.0304885
Gestation period, 27 weeks	0.0568824	0.0305581
Spinal stenosis in cervical region	0.188894	0.0334797
Chronic rhinitis	0.306666	0.0359932
Peritoneal adhesion	1.78861	0.0406087
Neuralgia	0.0581174	0.0417383
Chronic interstitial cystitis	0.137437	0.0482612
Transformed migraine	0.137437	0.0482612

## Sheet: cluster 8
concept name	odds ratio	adjusted p-value
Primary female infertility	20.2036	6.7e-98
Ovarian failure	19.0875	2.66e-79
Failure to conceive due to infertility of male partner	19.9785	1.65e-62
Unexplained infertility	14.5878	6.43e-62
Not pregnant	13.1491	3.07e-41
Diminished ovarian reserve due to advanced maternal age	18.0663	1.22e-39
Female infertility due to diminished ovarian reserve	24.6576	4.48e-30
Female infertility of uterine origin	12.9195	2.33e-27
Obesity	0.174931	1.08e-25
Asherman syndrome	11.6915	1.63e-22
Female infertility due to advanced maternal age	16.0684	1.13e-20
Congenital uterine anomaly	6.48801	1.26e-14
Morbid obesity	0.0698986	3.76e-14
Uterus bilocularis	17.8338	1.92e-13
Hydrosalpinx	5.6407	1.26e-09
Biochemical pregnancy	8.67701	1.75e-09
Female infertility due to endometriosis	15.4614	2.95e-09
Male infertility	10.8719	5.12e-09
Acute posthemorrhagic anemia	0.142359	1.69e-08
Pregnancy not yet confirmed	5.70556	2.43e-08
Sciatica	0.116484	5.96e-08
Atelectasis	0.0634372	1.35e-06
Nuclear senile cataract	0.0362413	3.4e-06
Retention of urine	0.116374	9.68e-06
Localized edema	0.0684326	1.03e-05
Nicotine dependence	0.0958417	1.64e-05
Uterus arcuatus	7.72209	1.94e-05
Pain in left lower limb	0.18954	2.04e-05
Cataract	0.071984	3.65e-05
Migraine without aura	0.265963	4.48e-05
Chronic low back pain	0.259035	6.86e-05
Lumbar radiculopathy	0.181751	7.1e-05
Secondary female infertility	8.95052	8.69e-05
Incomplete inevitable miscarriage without complication	5.99464	9.64e-05
Miscarriage with complication	8.65169	0.000126057
Urgent desire to urinate	0.278465	0.00022075
Acquired absence of cervix and uterus	0.106319	0.000225386
Kidney stone	0.26877	0.00023811
Pain in right lower limb	0.250219	0.000399916
Retained products after miscarriage	20.1926	0.000499589
Degeneration of lumbar intervertebral disc	0.135287	0.000510612
Lumbago with sciatica	0.15902	0.00066202
Migraine with aura	0.33294	0.000707755
Disease of liver	0.255655	0.000768292
Pain in right hip joint	0.0840165	0.0011851
Hypo-osmolality and or hyponatremia	0.115114	0.00138771
Hyperglycemia	0.164516	0.0015219
Multiple joint pain	0.0485856	0.00192089
Anesthesia of skin	0.251656	0.00212345
Disorder of soft tissue	0.265948	0.00243409
Ascites	0.224924	0.00287439
Abnormal pregnancy	10.2147	0.00296717
Spinal stenosis of lumbar region	0.169261	0.00297985
Asthenia	0.208613	0.00304677
Severe obesity	0.049755	0.00306989
Loss of consciousness	0.1902	0.00309657
Hematocrit - finding	0.0503245	0.00365925
Abnormal urine	0.0891211	0.00387605
Dizziness	0.258562	0.00446316
Posttraumatic stress disorder	0.193419	0.00462622
Twin pregnancy with antenatal problem	6.17564	0.00520704
Seizure	0.173489	0.00524448
Incomplete miscarriage with complication	11.111	0.00558435
Acute postoperative pain	0.174678	0.00611544
Hematuria syndrome	0.196747	0.00689979
Finding of frequency of urination	0.330774	0.00704826
Vulval and/or perineal noninflammatory disorders	0.233585	0.00749937
Degeneration of cervical intervertebral disc	0.177105	0.00830949
Hypoxemia	0.0534497	0.0104702
Female infertility of anovulatory origin	21.5024	0.0113062
Iron deficiency anemia due to blood loss	0.283218	0.0135847
Osteoarthritis of knee	0.222562	0.0145001
Disorder of nasal sinus	0.160859	0.0228951
Generalized anxiety disorder	0.303039	0.0259504
Adhesions of uterus	13.2028	0.0281114
Idiopathic osteoarthritis	0.134579	0.0320798
Nuclear cataract	0.0574019	0.0334952
Chronic obstructive lung disease	0.057306	0.0334952
Bronchitis	0.164294	0.0346592
Chronic back pain	0.0576147	0.035495
Pain of right knee joint	0.383993	0.0361143
Fibromyalgia	0.250921	0.0409176
Arthropathy	0.136966	0.0441959

## Sheet: cluster 9
concept name	odds ratio	adjusted p-value
Generalized abdominal pain	4.73511	1.17e-45
Chronic abdominal pain	8.19729	4.75e-34
Vomiting	4.24379	9.76e-27
Acute pancreatitis	9.72063	1.24e-24
Chronic pancreatitis	11.1511	8.51e-21
Disorder of upper gastrointestinal tract	4.08771	2.42e-19
Crohn's disease	7.127	3.87e-17
Irritable bowel syndrome	2.74098	2.26e-16
Crohn's disease of large bowel	12.8393	4.91e-16
Pancreatitis	8.07687	8.96e-16
Crohn's disease of small AND large intestines	11.6954	3.55e-15
Crohn's disease of colon	12.9655	6.26e-15
Crohn's disease of small intestine	9.69475	6.28e-14
Disorder of biliary tract	6.02163	2.95e-13
Disorder of pancreas	5.69008	1.63e-12
Gastritis	2.77813	1.22e-11
Obstruction of bile duct	6.93976	1.88e-11
Dyspareunia	2.24033	6.02e-11
Inflammatory disorder of digestive tract	4.05662	2.09e-10
Hematochezia	3.18748	3.75e-10
Complication due to Crohn's disease of small and large intestines	23.025	1.04e-09
Intestinal obstruction	3.5327	1.28e-09
Atrophic gastritis	5.24924	3.48e-09
Idiopathic chronic pancreatitis	37.8333	5.61e-09
Left upper quadrant pain	3.4316	9.38e-09
Complication due to Crohn's disease	12.062	1.63e-08
Chronic pain syndrome	3.13667	2.82e-08
Atrophy of skeletal muscle of pelvis	5.6439	3.08e-08
Disorder of intestine	2.09939	7.96e-08
Regional ileocolitis	17.3179	8.84e-08
Gastroparesis syndrome	5.30006	1.22e-07
Flank pain	3.26888	1.23e-07
Colitis	4.76892	3.04e-07
Intractable nausea and vomiting	10.8361	8.59e-07
Inflammatory bowel disease	4.41911	9.13e-07
Periumbilical pain	4.16361	1.1e-06
Complication due to Crohn's disease of small intestine	15.2062	1.44e-06
Diaphragmatic hernia	2.62103	7.12e-06
Disorder of gallbladder	4.25788	7.39e-06
Complication due to Crohn's disease of large intestine	10.3849	1.73e-05
Dysphagia	2.24801	3.16e-05
Intramural leiomyoma of uterus	0.46304	3.92e-05
Nausea, vomiting and diarrhea	5.68526	9.12e-05
Esophagitis	3.44808	9.81e-05
Congenital malformation of pancreas	19.7605	0.000105429
Pancreas divisum	36.322	0.000174288
Disorder of digestive system	2.1973	0.000184198
Loss of appetite	3.00785	0.000205782
Delayed gastric emptying	23.0785	0.00023442
Chronic gastritis	2.85655	0.000258169
Imaging of gastrointestinal tract abnormal	3.19575	0.000364752
Anomalies of pancreas	24.212	0.00109559
Opioid dependence	4.24348	0.00110582
Digestive symptom	4.94877	0.00152365
Patient immunocompromised	4.94877	0.00152365
Subserous leiomyoma of uterus	0.34912	0.00169074
Functional disorder of intestine	4.07283	0.00217957
Deficiency of macronutrients	3.37594	0.00263794
Anorectal pain	4.47288	0.00330509
Otitis media	2.52148	0.00371115
Hypokalemia	1.99699	0.00375999
Intrauterine synechiae	0.12683	0.0103796
Portal vein thrombosis	9.35504	0.0198692
Idiopathic acute pancreatitis	28.1997	0.0237294
Disorder associated with menstruation AND/OR menopause	4.46932	0.0243062
Ulceration of intestine	4.70971	0.0250039
Rectal hemorrhage	2.59481	0.0279387
Gestation period, 30 weeks	0.0575184	0.035495
Heartburn	2.24062	0.0371374
Chronic salpingitis	0.101398	0.0404603
Malnutrition (calorie)	6.57156	0.0433686
Acute cholecystitis	5.08326	0.0443579

[truncated: 12 more sheets: cluster 10, cluster 11, cluster 12, cluster 13, cluster 14, cluster 15, cluster 16, cluster 17, cluster 18, cluster 19, cluster 20, cluster 21]
