# Supplementary material for: Comorbidity analysis and clustering of endometriosis patients using electronic health records
Source: Cell Rep Med. 2025 Jul 31;6(8):102245. doi: 10.1016/j.xcrm.2025.102245 (PMC12432376; doi:10.1016/j.xcrm.2025.102245)
Supplement: Table S6. Excel file containing cluster details (annotations and significantly enriched conditions) for patients across UCHDW, using the full patient timeline, related to Figure 3 [file mmc6.xlsx]

## Sheet: annotations, full condition set
cluster #	theme
1	(no clear theme)
2	Crohn's disease / muscle pain
3	(no clear theme)
4	(no clear theme)
5	skin disorders
6	uterovaginal prolapse
7	ovarian cancer
8	pregnancy
9	(no clear theme)
10	menstrual disorder / hemhorrage
11	(no clear theme)
12	(no clear theme)
13	(no clear theme)
14	liver disorders
15	gonorrhea
16	(no clear theme)
17	(no unique conditions)
18	(no clear theme)
19	appendicitis
20	vulvodynia
21	(no clear theme)
22	renal disorders
23	(no unique conditions)
24	(no unique conditions)
25	(no unique conditions)
26	(no unique conditions)

## Sheet: cluster 1
concept name	odds ratio	adjusted p-value
Benign neoplasm of uterus	4.96858	1.11e-14
Perimenopausal disorder	3.06899	1.42e-11
Fibrocystic disease of breast	1.95549	8e-11
Mammographic microcalcification of breast	2.57087	1.32e-08
Hypertrophy of breast	2.70266	2.62e-08
Lateral epicondylitis	2.04282	1.61e-07
Rectal polyp	2.26896	4.44e-07
Benign mammary dysplasia	2.45266	1.67e-06
Benign neoplasm of body of uterus	4.61699	3.84e-06
Goiter	1.93305	6.03e-05
Blepharitis	1.97707	6.23e-05
External hemorrhoids	1.88534	0.000187881
Impaired glucose tolerance	1.99833	0.000425335
Abnormal cytological finding in specimen from female genital organ	1.75824	0.000479631
Calcaneal spur	2.20507	0.00106386
Benign neoplastic disease	1.93592	0.00142722
Pure hyperglyceridemia	1.83737	0.00396609
Pinguecula	2.73987	0.00445879
Chloasma	2.01181	0.0045338
Post-inflammatory hyperpigmentation	2.08119	0.00897259
Condyloma acuminatum of the anogenital region	2.16446	0.0091996
Bacterial enteritis of intestine	1.9989	0.0174956
Varicose veins of bilateral lower limbs	2.81037	0.0493274

## Sheet: cluster 2
concept name	odds ratio	adjusted p-value
Multiple joint pain	4.12576	9.92e-64
Nonulcer dyspepsia	6.43424	1.03e-51
Left upper quadrant pain	3.76186	6.11e-46
Opioid-induced organic mental disorder	5.99622	3.83e-45
Cervico-occipital neuralgia	5.68994	1.05e-41
Myositis	10.8358	4.7e-40
Spondylosis without myelopathy	4.88335	9.74e-36
Displacement of lumbar intervertebral disc without myelopathy	4.21345	3.72e-35
Intervertebral disc disorder of lumbar region with myelopathy	4.56923	1.16e-33
Orthostatic hypotension	4.56923	1.16e-33
Spinal stenosis in cervical region	3.46104	4.29e-33
Refractory migraine	4.21403	6.9e-33
Atrophy of skeletal muscle of pelvis	4.13943	3.4e-28
Pain in left arm	3.00659	1.35e-27
Lumbar spondylolisthesis	5.24807	3.34e-27
Persistent vomiting	6.98243	5.86e-27
Chronic intractable migraine without aura	4.2382	1.17e-26
Intestinal malabsorption	4.02779	1.96e-26
Disorder of back	3.46828	2.42e-26
Somatic dysfunction of lumbar region	6.11795	3e-26
Familial dysautonomia	7.54617	1.72e-25
Spondylolisthesis	4.655	1.14e-24
Dysphonia	2.89402	1.56e-24
Joint derangement	3.99484	1.92e-24
Cyclical vomiting syndrome	7.9339	1.95e-24
Disorder of neck	5.62395	2.01e-24
Somatic dysfunction of thoracic region	5.24663	2.42e-24
Continuous opioid dependence	6.78271	2.81e-24
Inflammatory polyarthropathy	3.36456	7.58e-24
Muscle weakness	2.9332	1.13e-23
Displacement of cervical intervertebral disc	4.05093	1.56e-23
Disorder of lumbar spine	4.30992	2.15e-23
Pain in right arm	2.87024	2.28e-23
Disorder of the peripheral nervous system	3.54155	3.5e-23
Segmental and somatic dysfunction	4.75943	1.25e-22
Esophagitis	3.65971	1.82e-22
Acute pancreatitis	5.12435	7.68e-22
Adrenal cortical hypofunction	4.78666	3.48e-21
Intervertebral disc disorder with myelopathy	7.34836	6.13e-21
Disorder of biliary tract	4.24797	6.47e-21
Somatic dysfunction of lower limb	6.54511	7.04e-21
Seizure	3.01012	7.65e-21
Cervical somatic dysfunction	4.93887	8.69e-21
Headache caused by drug	5.69092	1.08e-20
Somatic dysfunction of head region	5.40455	1.28e-20
Sciatic nerve lesion	3.83504	1.52e-20
Arthralgia of temporomandibular joint	3.01487	1.9e-20
Late effect of injury	3.23734	3.32e-20
Cannabis-induced organic mental disorder	3.5144	2.12e-19
Candidiasis of mouth	3.62051	3.06e-19
Disorder of cervical spine	5.32842	3.49e-19
Nerve root disorder	3.46961	4.72e-19
Sprain of hip	3.02256	7.09e-19
Periumbilical pain	3.3528	7.83e-19
Mast cell activation syndrome	7.80978	9.01e-19
Jaw pain	3.60091	2.51e-18
Malnutrition (calorie)	4.48893	2.71e-18
Skin sensation disturbance	2.74134	3.25e-18
Acute pain	3.48933	4.3e-18
Somatic dysfunction of rib	6.65382	4.96e-18
Hypermobility syndrome	6.20818	5.09e-18
Late effect of musculoskeletal strain	3.58288	5.23e-18
Sequelae of injuries of lower limb	3.32813	6.24e-18
Sj√É¬∂gren's syndrome	3.25881	7.07e-18
Post-laminectomy syndrome	7.10017	7.14e-18
Diarrhea of presumed infectious origin	3.75349	3.88e-17
Deficiency of macronutrients	4.6297	3.94e-17
Cervicogenic headache	4.00351	4.47e-17
Neurological symptom	2.76438	4.64e-17
Functional disorder of intestine	5.29665	4.8e-17
Functional neurological disorder	4.95636	4.84e-17
Disorder of connective tissue	3.26465	6.6e-17
Tremor	2.88522	1.36e-16
Refractory migraine with aura	3.37194	1.66e-16
Hematemesis	5.21585	1.67e-16
Somatic dysfunction of upper limb	6.22575	2.08e-16
Intervertebral disc prolapse	3.67244	7.59e-16
Acute asthma	2.3224	9.34e-16
Uncomplicated moderate persistent asthma	2.6446	1.49e-15
Lymphadenopathy	2.04807	2.79e-15
Chronic pancreatitis	6.46843	3.08e-15
Hypermobile Ehlers-Danlos syndrome	9.35485	4.38e-15
Collagen disease	3.29212	6.95e-15
Spinal stenosis of lumbosacral region	5.67641	8.38e-15
Tietze's disease	2.74059	1.03e-14
Recurrent acute sinusitis	2.76552	1.43e-14
Headache disorder	3.01956	2.7e-14
Systemic lupus erythematosus	2.84215	4.42e-14
Thoracic spondylosis without myelopathy	3.58557	8.87e-14
Osteophyte of bone	2.86939	9.15e-14
Rheumatoid arthritis	2.70298	1.09e-13
Cervical disc disorder with radiculopathy	5.3434	1.13e-13
Movement disorder	6.00426	1.22e-13
Celiac disease	2.92695	1.54e-13
Scoliosis deformity of spine	2.61338	1.63e-13
Hypoglycemia	3.07524	2.49e-13
Drug abuse	4.99222	2.64e-13
Somnolence syndrome	3.0838	3.1e-13
Bursitis of hip	4.84146	3.84e-13
Spinal cord disease	4.14034	5.47e-13
Crohn's disease	3.85033	7.2e-13
Disorder of teeth AND/OR supporting structures	3.88791	1.31e-12
Intervertebral disc disorder	4.0345	1.44e-12
Spasm of back muscles	2.8021	2.34e-12
Migraine variants	3.51269	3.08e-12
Polymyositis	6.47064	3.65e-12
Swelling of limb	2.16483	4.31e-12
Diffuse spasm of esophagus	3.86959	6.87e-12
Eye / vision finding	2.58161	7.01e-12
Cramp in limb	2.79745	8.97e-12
Postconcussion syndrome	3.4867	9.98e-12
Radiculopathy due to cervical spondylosis	3.74487	1.44e-11
Disorder of bladder	2.43927	1.99e-11
Infectious disease	3.12089	2.08e-11
Elbow joint pain	2.14452	2.18e-11
Gastrointestinal infection	3.13201	2.58e-11
Degeneration of thoracic intervertebral disc	3.43906	2.68e-11
Lumbosacral spondylosis with radiculopathy	7.70272	2.8e-11
Sequela of disorder	3.23503	2.91e-11
Arthritis of spine	5.07056	5.4e-11
Chronic maxillary sinusitis	2.82288	7.14e-11
Incoordination	3.60423	9.52e-11
Acquired spondylolisthesis	5.03872	1.22e-10
Ulcerative colitis	3.98443	1.35e-10
Contusion	2.55285	1.94e-10
Injury of upper extremity	2.23704	2.3e-10
Uncomplicated severe persistent asthma	5.00595	2.77e-10
Hypertrophy of nasal turbinates	2.50155	3.38e-10
Atrophic gastritis	4.10174	4.25e-10
Hand joint pain	2.49415	5.11e-10
Generalized enlarged lymph nodes	2.34081	5.76e-10
Internal hemorrhoids	2.06424	6.5e-10
Pain in eye	2.32304	7.13e-10
Borderline personality disorder	4.17038	7.45e-10
Crohn's disease of small intestine	4.89551	9.3e-10
Displacement of cervical intervertebral disc without myelopathy	3.69911	9.64e-10
Peptic ulcer	3.66705	1.29e-09
Xerostomia	2.94772	1.47e-09
Polyarthropathy	4.38893	1.56e-09
Myelopathy due to cervical spondylosis	3.85178	1.79e-09
Abdominal wind pain	3.4394	1.9e-09
Periapical abscess	3.48924	2.76e-09
Neuropathy	4.0452	3.1e-09
Cannabis abuse	3.63702	4.23e-09
Opioid abuse	4.54476	6.2e-09
Lower back injury	4.74809	6.92e-09
Opioid withdrawal	5.55672	1.01e-08
Spontaneous ecchymosis	2.60395	1.35e-08
Lesion of ulnar nerve	2.53551	1.5e-08
Oropharyngeal dysphagia	2.89503	1.65e-08
Brachial plexus disorder	3.88043	1.7e-08
Spondylolisthesis L5/S1 level	4.53486	2.12e-08
Idiopathic acute pancreatitis	10.5578	2.25e-08
Anal fissure	2.57221	2.32e-08
Impingement syndrome of shoulder region	2.34797	2.34e-08
Disorder of spinal region	3.57256	2.89e-08
Frank hematuria	2.57415	2.95e-08
Hypogammaglobulinemia	4.46796	3.04e-08
Substance withdrawal	5.61182	3.41e-08
Thigh pain	2.79055	3.6e-08
Diplopia	3.04629	4.09e-08
Post-acute COVID-19	2.98506	4.13e-08
Neurogenic claudication	3.89396	4.19e-08
Disturbance of salivary secretion	2.77625	4.4e-08
Prolapsed thoracic intervertebral disc	5.96695	4.49e-08
Moderate protein-calorie malnutrition (weight for age 60-74 percent of standard)	3.50786	5e-08
Injury of muscle and tendon at hip and thigh level	2.74297	5.18e-08
Pelvic congestion syndrome	4.0035	5.5e-08
Disorder due to and following injury of muscle and tendon of upper limb	3.39201	5.88e-08
Exacerbation of intermittent asthma	2.20935	6.05e-08
Spinal enthesopathy	8.3214	7.02e-08
CLABSI - central line associated bloodstream infection	6.24297	9.09e-08
Posttraumatic headache	4.45444	1.04e-07
Precordial pain	2.525	1.16e-07
Abdominal tenderness	5.07975	1.28e-07
Complex regional pain syndrome	6.59066	1.77e-07
Spondylosis	3.9748	1.85e-07
Chronic nonalcoholic liver disease	1.82562	1.95e-07
Cervical disc disorder	3.44036	2.12e-07
Acquired deformity of nose	3.72907	2.19e-07
Cholelithiasis without obstruction	2.05944	2.34e-07
Recurrent bacterial infection	7.62724	2.42e-07
Peptic ulcer without hemorrhage, without perforation AND without obstruction	3.92555	2.53e-07
Chronic obstructive lung disease	2.59458	2.58e-07
Complication due to Crohn's disease	4.74669	2.78e-07
Candidiasis of the esophagus	6.3844	2.97e-07
Lumbar post-laminectomy syndrome	7.99871	3.07e-07
Disorder of oral soft tissues	2.33962	3.44e-07
Seronegative rheumatoid arthritis	3.87749	3.45e-07
Bradycardia	2.16591	3.66e-07
Dyssomnia	2.8879	3.69e-07
Dislocation of temporomandibular joint	3.46821	4.01e-07
Ileal pouchitis	15.8114	4.2e-07
Synovitis and tenosynovitis	2.2685	4.59e-07
Functional diarrhea	3.88518	5.41e-07
Gastric ulcer without hemorrhage AND without perforation	2.8271	5.5e-07
Sprain of ankle	1.9246	5.75e-07
Exacerbation of moderate persistent asthma	2.52308	5.89e-07
Complication due to ulcerative colitis	4.83998	6.46e-07
Disorder of pharynx	3.08719	7.2e-07
Reaction to lumbar puncture	5.71259	8.89e-07
Pain in throat	2.11705	1.35e-06
Crohn's disease of large bowel	4.35011	1.73e-06
Spondylolysis	5.9752	1.86e-06
Biceps tendinitis	2.75096	1.91e-06
Gluteal tendinitis	3.6121	2.02e-06
Acute gastritis	2.82412	2.09e-06
Disorder of lower limb	5.20077	2.25e-06
Acute abdomen	5.01158	2.26e-06
Vomiting without nausea	5.01158	2.26e-06
Acute severe exacerbation of severe persistent asthma	5.01158	2.26e-06
Stomatitis	3.45925	2.46e-06
Drug-induced adrenocortical insufficiency	12.6479	2.75e-06
Epilepsy	2.34952	2.89e-06
Cervical spondylosis	4.60954	3.1e-06
Spasm of sphincter of Oddi	21.064	3.16e-06
Psychoactive substance abuse	3.35828	3.45e-06
Injury of musculoskeletal system	2.62926	3.59e-06
Spinal stenosis	4.30306	3.8e-06
Disorder of vocal cord	3.19063	4e-06
Disorder of hip joint	3.38833	4.18e-06
Mood disorder due to a general medical condition	7.03589	4.19e-06
Scoliosis of lumbar spine	5.37483	5e-06
Localized swelling of head	2.09839	5.1e-06
Mallory-Weiss syndrome	11.4976	6.4e-06
Gastrointestinal hemorrhage	2.84041	6.45e-06
Organic anxiety disorder	4.07746	6.66e-06
Myoclonus	5.23677	7.68e-06
Hypercortisolism	5.03134	7.74e-06
Psychotic disorder	3.06343	8.33e-06
Sprain of shoulder	2.98329	8.45e-06
Uncomplicated mild persistent asthma	2.10915	1e-05
Inflammatory disorder	1.963	1.03e-05
Disorder of respiratory system	2.4517	1.06e-05
Raynaud's phenomenon	2.83952	1.26e-05
Injury of muscle and tendon at thorax level	2.3847	1.37e-05
Otalgia of left ear	1.99273	1.47e-05
Intracranial injury with loss of consciousness	4.11225	1.63e-05
Factitious disorder	77.1479	1.66e-05
Calculus of bile duct without obstruction	2.74633	1.78e-05
Acute frontal sinusitis	2.04116	1.8e-05
Starvation	19.6533	1.91e-05
Disorder of pancreas	2.62329	2.18e-05
Mast cell neoplasm	7.03192	2.3e-05
Disturbance of perception associated with conversion and dissociative phenomenon	7.03192	2.3e-05
Lyme disease	4.69526	2.51e-05
Complication due to Crohn's disease of small intestine	5.54475	2.52e-05
Disorder of gallbladder	2.48116	2.55e-05
Hallucinations	4.86203	2.61e-05
Delay when starting to pass urine	3.7222	2.71e-05
Cellulitis	1.89388	2.96e-05
Somatization disorder	9.7278	2.97e-05
Otitis media	1.89864	3e-05
Obstruction of esophagus	3.61961	3.07e-05
Muscle, ligament and fascia disorders	2.61176	3.34e-05
Recurrent aphthous stomatitis	2.71688	3.34e-05
Disorder of lung	1.75629	3.72e-05
Gastric polyp	2.14692	3.73e-05
Spasmodic torticollis	6.22143	4.76e-05
Complex regional pain syndrome of lower limb	6.22143	4.76e-05
Bursitis of right shoulder	3.62126	4.83e-05
Disturbance in speech	3.20172	5.74e-05
Injury of free lower limb	2.03367	5.79e-05
Sequelae of injuries of head	4.80751	5.89e-05
Keratoconjunctivitis sicca, in Sj√É¬∂gren's syndrome	2.99996	6.22e-05
Ankylosing spondylitis	3.73196	6.71e-05
Keratoconjunctivitis sicca	3.73196	6.71e-05
Visual discomfort	2.73807	6.76e-05
Injury of lower leg	2.2114	7.15e-05
Enteropathic arthritis	11.2352	7.23e-05
Autonomic neuropathy due to type 2 diabetes mellitus	5.99072	7.78e-05
Renal colic	2.74578	8.54e-05
Dystonia	5.08197	9.12e-05
Fecal impaction	5.08197	9.12e-05
Angina pectoris	3.03501	9.64e-05
Sleep-wake schedule disorder, delayed phase type	4.31117	0.000107257
Injury of shoulder and upper arm	2.81474	0.000114528
Pain associated with internal prosthetic device	2.92196	0.000120547
Pain disorder with psychological factor	5.7765	0.000124883
Atypical facial pain	7.02795	0.000126665
Central pain syndrome	7.02795	0.000126665
Chronic vascular insufficiency of intestine	9.18435	0.000139162
Mood disorder with depressive features due to general medical condition	9.18435	0.000139162
Strain of muscle and/or tendon of thigh	3.07434	0.000148801
Adhesive capsulitis of shoulder	2.57921	0.000150804
Disorder of the urinary system	3.35382	0.000156445
Insomnia disorder related to known organic factor	3.35382	0.000156445
Undifferentiated somatoform disorder	7.41665	0.000168639
Acute exacerbation of chronic obstructive bronchitis	5.94897	0.000180972
Enthesopathy of lower limb	2.51076	0.000189787
Disorder of coccyx	2.38311	0.000199491
Blindness AND/OR vision impairment level	2.19354	0.00021657
Supraventricular tachycardia	2.16434	0.000232841
Crohn's disease of small and large intestines	4.25308	0.000235721
Bladder pain	4.37935	0.000259269
Acute posttraumatic headache	4.69039	0.000298247
Chronic pain due to injury	6.38845	0.000367438
Complication due to chronic ulcerative pancolitis	6.38845	0.000367438
Concussion with no loss of consciousness	2.45225	0.000376803
Disorder of iron metabolism	1.99142	0.000428885
Disorder of basal ganglia	4.57292	0.000433655
Disorder of nerve root and/or plexus	5.52353	0.000456056
Acute exacerbation of chronic obstructive airways disease	4.75265	0.000457805
Congenital anomaly of spine	4.08257	0.000460016
Overlap syndrome	4.08257	0.000460016
Infection AND/OR inflammatory reaction due to internal prosthetic device, implant AND/OR graft	3.63185	0.000468458
Disorder of esophagus	2.42399	0.000526226
Chronic ulcerative pancolitis	3.91107	0.000554896
Organic mental disorder	3.09933	0.000560386
Tenderness of epigastrium	6.1104	0.000606071
Arthritis of shoulder region joint	3.57581	0.000621912
Cluster headache	4.00233	0.000635652
Thoracic radiculopathy	4.82213	0.000701101
Synovitis/tenosynovitis - shoulder	4.10507	0.000720572
Periodic limb movement disorder	3.37787	0.000740522
Aphthous ulcer of mouth	2.60955	0.000807972
Bursitis of knee	3.08902	0.000877866
Severe major depression, single episode, without psychotic features	2.4907	0.000900775
Pain in upper limb	2.68879	0.000935495
Complication due to Crohn's disease of large intestine	4.5085	0.000967618
Disorder of bursa of shoulder region	2.08815	0.000980336
Congenital pigmentary skin anomalies	5.85553	0.000980357
Eating disorder	2.78488	0.00104359
Disorder of stoma	5.46619	0.00105313
Staphylococcal infectious disease	3.11422	0.00108729
Non-organic sleep disorder	2.86113	0.00109391
Adult failure to thrive syndrome	3.63747	0.00116417
Acetonuria	6.65399	0.00120359
Chronic tension-type headache	2.24436	0.00125901
Hemiplegic migraine	4.25328	0.00126013
Disorder of thoracic spine	4.25328	0.00126013
Dermatitis caused by ingested food	2.33086	0.00126965
Psoriatic arthritis	3.21066	0.00129935
Bilateral earache	2.16578	0.0013477
Lumbar sprain	2.47658	0.00136347
Sprain of joint	3.94049	0.00137121
Intestinal infectious disease	2.39714	0.00151639
Late effect of dislocation	5.62105	0.00155703
Perineural cyst	5.27072	0.00162576
Displacement of intervertebral disc without myelopathy	4.98829	0.00163028
Acute bronchospasm	2.36893	0.00164179
Rectal hemorrhage due to ulcerative colitis	7.02201	0.00164887
Chest pain on breathing	2.62589	0.00165603
Cervical spine sprain	2.27252	0.00167396
Accidental poisoning	2.16283	0.00171491
Acute pyelonephritis without medullary necrosis	3.28028	0.00195179
New daily persistent headache	3.28028	0.00195179
Arthropathy of joint of hand	2.78199	0.00203746
Contusion of knee	2.41278	0.00209438
Cannabis dependence	5.4046	0.00243077
Bilious vomiting	4.06386	0.00245698
Congenital fusion of spine	23.3683	0.00250215
Chronic tonsillitis	3.2358	0.00250832
Pain in forearm	2.79367	0.00257126
Duodenitis	2.92403	0.00271567
Contusion of chest	2.97525	0.00272558
Vitamin B6 deficiency	6.63159	0.00283163
Mild protein-calorie malnutrition (weight for age 75-89 percent of standard)	8.09852	0.0028377
Ureteric stone	2.6983	0.0029275
Diverticulitis of colon	2.1253	0.00294913
Herpesviral vesicular dermatitis	1.86379	0.00306323
Respiratory finding of chest	2.52396	0.00323249
Sensory disorder of smell and/or taste	2.13122	0.00327899
Disorder of skeletal muscle	4.49115	0.003343
Chronic post-traumatic stress disorder	3.71693	0.00341637
Congenital anomaly of spinal cord	15.4267	0.00373238
Tenderness of right upper quadrant of abdomen	7.02003	0.00388885
Post-inflammatory pulmonary fibrosis	3.2271	0.00394616
Psychogenic polydipsia	3.2271	0.00394616
Contusion of head	3.2271	0.00394616
Stoma malfunction	10.1334	0.00401968
Arthropathy associated with non-infective gastrointestinal disorder	12.0236	0.00419232
Cervical kyphosis	6.28226	0.00473878
Trigeminal neuralgia	2.60129	0.00492948
Effusion of joint	3.51814	0.00508875
Disorder of tendon of shoulder region	4.54751	0.00518214
Ankle joint effusion	2.02567	0.00538281
Respiratory condition caused by chemical fumes	4.75999	0.00548852
Simple chronic bronchitis	5.01809	0.00564871
Closed fracture lumbar vertebra, wedge	5.01809	0.00564871
Somatic dysfunction of abdominal region	5.01809	0.00564871
Strain of muscle and/or tendon of lower leg	2.39943	0.00653812
Infectious mononucleosis	3.06928	0.00656769
Migraine with persistent visual aura	3.45835	0.00668755
Rectal prolapse	4.25437	0.00676811
Shoulder joint unstable	4.25437	0.00676811
Herpes zoster without complication	1.79537	0.00680838
Foot-drop	3.90627	0.00730947
Acute deep venous thrombosis of upper extremity	3.90627	0.00730947
Discoid lupus erythematosus	3.25637	0.00761927
Disorder of joint of shoulder region	2.33813	0.00762568
Essential thrombocythemia	1.91889	0.00766545
Degeneration of thoracolumbar intervertebral disc	5.96787	0.0077437
Spinal stenosis of thoracic region	4.61102	0.00802049
Acquired renal cystic disease	1.84052	0.00828449
Sleep related bruxism	7.01806	0.00918658
Mechanical complication of nervous system device, implant AND/OR graft	10.5202	0.00928045
Injury of superior glenoid labrum of shoulder joint	3.29842	0.00932095
Skin finding	1.84683	0.00951461
Muscle fasciculation	2.4554	0.0105048
Hip joint effusion	6.23945	0.0111339
Paroxysmal tachycardia	2.68432	0.0111481
Adhesive capsulitis of right shoulder	2.56872	0.0115124
Ulcer of duodenum	4.47108	0.0115803
Cauda equina syndrome	7.55613	0.0122896
Muscle atrophy	2.43723	0.0124382
Allergic contact dermatitis due to adhesive	3.51648	0.0126945
Polyuria	2.52185	0.0129421
Degenerative joint disease of hand	3.01684	0.0129545
Acquired trigger finger	2.03249	0.0135358
Multiple sclerosis	2.54701	0.0137938
Pleurisy	2.47866	0.0143992
Rheumatoid arthritis of multiple joints	3.58475	0.0151729
Articular cartilage disorder of hip	3.83417	0.0156952
Vascular disorder of intestine	6.57912	0.0157358
Contact dermatitis	1.77668	0.0161866
Hearing loss of left ear	2.30649	0.0169561
Helicobacter-associated disease	1.91434	0.0172547
Cellulitis and abscess of trunk	2.2418	0.0173198
Disorder of tendon	4.53183	0.017991
Orthostatic headache	5.91078	0.0181252
Bursitis of left shoulder	3.23816	0.0189124
Visual hallucinations	5.42483	0.0193847
Disorder due to and following injury of upper limb	2.88371	0.0200809
Autoimmune disease	3.00272	0.0202832
Postviral fatigue syndrome	3.00272	0.0202832
Complex regional pain syndrome of upper limb	7.01608	0.0217415
Glossodynia	3.39057	0.0217944
Bicipital tenosynovitis	3.58672	0.0239887
Degenerative joint disease involving multiple joints	3.10381	0.024917
Hypertrophy of tonsils	2.64984	0.0263832
Disorder of endocrine system	1.89606	0.0269707
Primary adrenocortical insufficiency	4.60107	0.0279072
Systemic lupus erythematosus with organ/system involvement	3.33093	0.0283118
Coma	3.66712	0.0284828
Disorder of vertebral column	7.59897	0.0291275
Gastric ulcer without hemorrhage, without perforation AND without obstruction	4.86094	0.029351
Primary localized osteoarthrosis of pelvic region	3.05868	0.0315018
Multiple injuries	3.05868	0.0315018
Acute disease	1.72199	0.0327001
Delusional disorder	3.7588	0.0335447
Swelling	1.5847	0.0336119
Wedge fracture of lumbar vertebra	6.54804	0.037184
Acute deep venous thrombosis of axillary vein	6.54804	0.037184
Intervertebral disc disorder of cervical region with myelopathy	3.58893	0.037948
Thrombocytosis	1.90072	0.0385006
Gastroduodenitis	3.09054	0.0391525
Allergic gastroenteritis and colitis	4.44749	0.0402472
Acute tonsillitis	2.38527	0.042501
Type 1 diabetes mellitus without complication	2.66791	0.0425525
Articular cartilage disorder of the pelvic region and thigh	15.7677	0.0446617
Stenosis of rectum and anus	5.34735	0.0449034
Lumbosacral spondylosis	5.34735	0.0449034
Cervical post-laminectomy syndrome	9.64033	0.0449541
Complication due to Crohn's disease of small and large intestines	3.98698	0.0451129
Fibrosis of lung	2.75061	0.0461285
Meralgia paresthetica	2.85015	0.0487002
Enterostomy malfunction	11.6825	0.0488938
Iatrogenic Cushing's disease	11.6825	0.0488938

## Sheet: cluster 3
concept name	odds ratio	adjusted p-value
Right upper quadrant pain	0.361155	1.14e-12
Disorder of sacrum	0.310308	5.39e-12
Anorectal disorder	0.232002	5.05e-10
Autoimmune thyroiditis	0.266527	5.41e-10
Corpus luteum cyst	0.104835	1.76e-07
Mucous polyp of cervix	0.155861	5.76e-06
Vulval and/or perineal noninflammatory disorders	0.340861	1.18e-05
Microscopic hematuria	0.37427	7.4e-05
Digestive system finding	0.397952	9.76e-05
Melena	0.426027	0.000167582
Malposition of uterus	0.175658	0.000172514
Acute cystitis	0.560884	0.000253811
Injury of muscle and tendon of abdomen, lower back and pelvis	0.341231	0.000284846
Hashimoto thyroiditis	0.342911	0.000339424
Disorder of eye region	0.371909	0.000387082
Streptococcal sore throat	0.281319	0.000405606
Chronic thromboembolic pulmonary hypertension	9.64179	0.000426718
Cystitis	0.40934	0.000527126
Hematochezia	0.401212	0.000672075
Pain due to varicose veins of lower extremity	0.048426	0.000770831
Drug-induced constipation	0.238229	0.000930724
Sciatica	0.470127	0.00173598
Residual hemorrhoidal skin tags	0.471708	0.00199987
Upper abdominal pain	0.366309	0.00317708
Cervical intraepithelial neoplasia grade 1	0.255424	0.00564059
Tension-type headache	0.431214	0.00597159
Mechanical complication of intrauterine contraceptive device	0.208286	0.0102038
Musculoskeletal finding	0.496231	0.0115108
Pruritus of vulva	0.187489	0.0115846
Chronic idiopathic constipation	0.234723	0.019527
Sprain of upper extremity	0.388677	0.0197308
Disorder of shoulder	0.441322	0.0201917
Inflammatory disease of female genital structure	0.328375	0.0306069
Hirsutism	0.275243	0.032731
Neck swelling	0.458752	0.0330501
Stenosis of cervix	0.142213	0.0355625
Female pelvic inflammatory disease	0.261805	0.0422849

## Sheet: cluster 4
concept name	odds ratio	adjusted p-value
Lumbar radiculopathy	0.366074	6.08e-09
Urinary tract infectious disease	0.606528	3.72e-08
Chorea	0.369916	1.2e-05
Edema	0.4305	1.28e-05
Pain in right lower limb	0.468673	1.42e-05
Visual disturbance	0.496103	4.31e-05
Vomiting	0.371634	5.27e-05
Disorder of soft tissue	0.52961	5.35e-05
Dehydration	0.414588	0.000197193
Inflammatory disorder of digestive tract	0.532875	0.000416176
Morbid obesity	0.529571	0.000457904
Arthropathy	0.316782	0.000681845
Gastritis	0.444898	0.00069627
Localized edema	0.490774	0.000940166
Pain in lower limb	0.208921	0.0012487
Lumbar spondylosis with myelopathy	0.0884376	0.00135427
Pain in left lower limb	0.527367	0.00138724
Inflammation of sacroiliac joint	0.25988	0.00198406
Cardiomegaly	0.247396	0.00241529
Syncope and collapse	0.452074	0.00289818
Peripheral nerve disease	0.387573	0.0029904
Opioid dependence	0.219896	0.00431896
Kidney stone	0.495344	0.00444183
Pain in thoracic spine	0.49836	0.0057226
Raynaud's disease	0.256089	0.00577455
Cardiac arrhythmia	0.539449	0.00625745
Hand pain	0.504077	0.0069907
Pneumonia	0.435444	0.0124897
Gastro-esophageal reflux disease with esophagitis	0.375444	0.0126486
Disorder of upper gastrointestinal tract	0.446399	0.0127511
Degeneration of lumbosacral intervertebral disc	0.38457	0.0138883
Nicotine dependence	0.55457	0.0146501
Chronic gastritis	0.43361	0.016725
Neuralgia	0.427813	0.0168087
Irritable bowel syndrome with diarrhea	0.371848	0.0183078
Spinal stenosis of lumbar region	0.411156	0.0201592
Hyperglycemia	0.442247	0.0209388
Lumbosacral radiculopathy	0.195037	0.0245983
Hematuria syndrome	0.600488	0.0284547
Enthesopathy of hip region	0.330029	0.0334727
Prolapsed lumbar intervertebral disc	0.418511	0.0345375
Carpal tunnel syndrome	0.507968	0.0357471
Urgent desire to urinate	0.549922	0.0393636
Gastroparesis syndrome	0.201924	0.047872

## Sheet: cluster 5
concept name	odds ratio	adjusted p-value
Hyperpigmentation of skin	5.21186	3.16e-117
Chronic phototoxic dermatitis	7.32364	1.72e-110
Skin changes due to chronic exposure to non-ionizing radiation	6.60038	1.42e-108
Hemangioma of skin and subcutaneous tissue	5.01223	7.19e-99
Non-neoplastic nevus	5.95245	6.04e-87
Senile hyperkeratosis	3.91722	4.91e-85
Neoplasm of uncertain behavior of skin	3.80932	6.06e-70
Inflamed seborrheic keratosis	4.56254	1.1e-49
Dysthymia	3.48098	1.15e-49
Scar conditions and fibrosis of skin	3.76555	2.85e-40
Disorder of sebaceous gland	4.75864	5.96e-32
Disorder of skin and/or subcutaneous tissue	2.21015	7.64e-28
Major depression, single episode	2.16846	8.31e-25
Melanocytic nevus of trunk	3.13726	2.99e-24
Hair follicle disorder	2.78639	1.37e-23
Disorder of skin	2.3693	3.32e-23
Asteatosis cutis	3.5711	5.59e-23
Inflammatory dermatosis	2.01082	1.96e-22
Hypertrophic condition of skin	2.63367	2.69e-22
Pain in limb	1.85887	3.11e-22
Posttraumatic stress disorder	2.75481	2.99e-21
Pain in left foot	2.12228	6.28e-18
Benign neoplasm of skin of trunk	3.5542	5.71e-17
Neoplasm of uncertain behavior of soft tissues	2.65946	1.47e-15
Disorders of initiating and maintaining sleep	2.44511	1.67e-15
Sebaceous cyst of skin	2.39877	2.3e-15
Bronchitis	2.37052	2.98e-15
Seborrheic dermatitis	2.47487	4.88e-15
Basal cell carcinoma of skin	5.31723	6.26e-15
Verruca vulgaris	2.81012	9.5e-15
Suicidal thoughts	3.67719	2.18e-14
Recurrent major depression in partial remission	3.66912	1.75e-13
Epidermoid cyst	2.58633	1.81e-13
Disorder of capillaries	4.27197	3.95e-12
Mood disorder	2.85439	6.19e-12
Rosacea	2.44631	6.58e-12
Snoring	2.19296	2.34e-11
Pain in right foot	1.8704	3.43e-11
Recurrent major depression	2.62232	8.31e-11
Episodic mood disorder	2.52237	1.65e-10
Mild recurrent major depression	2.92889	4.97e-10
Adjustment disorder with depressed mood	2.47397	1.06e-09
Primary malignant neoplasm of skin	3.83371	2.53e-09
Generalized hyperhidrosis	2.29574	2.62e-09
Sensorineural hearing loss of bilateral ears	2.80497	3.33e-09
Impacted cerumen	2.02883	8.17e-09
Abnormal breathing	1.72312	1.04e-08
Primary insomnia	2.29422	5.24e-08
Disorder of pigmentation	2.21589	1.94e-07
Foot pain	2.66285	2.01e-07
Hemangioma	3.11676	2.03e-07
Childhood emotional disorder	3.03269	2.28e-07
Psychophysiologic insomnia	2.49848	2.57e-07
Disorder of thigh	2.67179	4.52e-07
Neoplastic disease of uncertain behavior	2.90146	9.99e-07
Amnesia	2.20668	1.04e-06
Chronic salpingo-oophoritis	0.13147	1.24e-06
Hypersomnia	2.14272	1.24e-06
Basal cell carcinoma of truncal skin	6.49971	1.33e-06
Shoulder joint pain	1.52607	1.66e-06
Dyspnea	1.50788	1.72e-06
Senile osteoporosis	3.74992	2.59e-06
Arthralgia of the ankle and/or foot	1.74748	3.94e-06
Basal cell carcinoma of face	4.25467	4.31e-06
Achilles bursitis	3.95548	6.5e-06
Congenital anomaly of skin	2.63141	9.35e-06
Wheezing	2.12321	1.11e-05
Recurrent major depression in full remission	3.40955	1.59e-05
Hemorrhoids	1.52432	1.8e-05
Finding of head and neck region	1.81373	1.97e-05
Tear film insufficiency	1.74568	2.05e-05
Pain in toe	1.99473	2.19e-05
Pain in finger	1.91388	2.51e-05
Plantar fascial fibromatosis	1.86893	2.72e-05
Bipolar disorder	2.17327	3.09e-05
Achilles tendinitis	2.80582	3.37e-05
Benign paroxysmal positional vertigo	2.10371	6.32e-05
Chronic cough	1.82367	6.52e-05
Hypermetropia	2.87919	6.79e-05
Melanocytic nevus of face	3.45558	7.63e-05
Alcohol abuse	2.53212	7.88e-05
Acute bronchitis	1.85434	0.000103484
Adjustment disorder with mixed anxiety and depressed mood	2.71392	0.000121068
Tobacco dependence syndrome	1.94108	0.000143487
Pain	1.55412	0.000164166
Localized infection of skin AND/OR subcutaneous tissue	1.95467	0.000169204
Alcohol dependence	3.01124	0.00020809
Pleuritic pain	1.8652	0.000232046
Fear of flying	3.78453	0.000244666
Disorder of nail	2.03543	0.000403776
Enthesopathy	1.94142	0.000421956
Recurrent major depression in remission	2.97053	0.000422132
Conjunctivitis	2.12593	0.000442463
Traumatic or non-traumatic injury	1.67115	0.000449325
Hearing loss	1.91293	0.000572336
Basal cell carcinoma of nose	5.60947	0.000722587
Localized, primary osteoarthritis	2.55856	0.00110338
Dysfunction of eustachian tube	2.18417	0.00113787
Photodermatitis	2.9393	0.00114767
Generalized aches and pains	1.57569	0.00117597
Non-thrombocytopenic purpura	5.07933	0.00119906
Bipolar II disorder	3.07817	0.00139201
Bunion	2.35641	0.00149689
Injury of head	2.05933	0.00162409
Disorder of patellofemoral joint	2.13927	0.00220142
Vitamin B deficiency	1.68348	0.00224877
Exercise induced bronchospasm	2.5456	0.00227343
Recurrent major depressive episodes, mild	2.7125	0.00239954
Follicular cysts of skin and subcutaneous tissue	2.60279	0.0024187
Erythema of skin	2.21737	0.00330523
Localized, primary osteoarthritis of the ankle and/or foot	2.04933	0.00332144
Restless legs	2.23167	0.00343553
Obsessive-compulsive disorder	2.82582	0.00386785
Acute atopic conjunctivitis	2.02371	0.00418577
Bipolar I disorder	3.32544	0.00421136
Basal cell carcinoma of lower extremity	10.7082	0.00456398
Verruca plantaris	2.68966	0.0056097
Basal cell carcinoma of upper extremity	5.79577	0.00564255
Acute effect of ultraviolet radiation on normal skin	3.5553	0.00571648
Moderate major depression, single episode	2.03595	0.00590445
Neurosis	3.51732	0.00679178
Iliotibial band friction syndrome	2.21292	0.00682211
Patellar tendonitis	4.04989	0.00698219
Vitreous opacities	2.09226	0.00789918
Melanocytic nevus of lower limb	2.64639	0.00796705
Malignant melanoma of skin	3.84497	0.00830602
Acquired keratoderma	2.76457	0.00864734
Knee joint effusion	1.83331	0.00928975
Benign neoplasm of skin of face	2.85001	0.00957812
Psoriasis	2.04772	0.010271
Disorder of the genitourinary system	0.133879	0.0112548
Breathing painful	1.77322	0.0116902
Single episode of major depression in full remission	2.93161	0.0117737
Astigmatism	1.9303	0.0119032
Adjustment disorder	1.99593	0.0130784
Disorder of body system	1.70332	0.0148906
Lesion of oral mucosa	2.20096	0.0153432
Disorder of brain	2.05786	0.0155203
Severe recurrent major depression without psychotic features	2.12632	0.020202
Benign neoplasm of skin of upper limb	3.86363	0.0234325
Poisoning by drug AND/OR medicinal substance	3.2403	0.0249331
Wrist joint pain	1.56081	0.0294953
Primary malignant neoplasm of skin head and neck	8.18716	0.0298021
Somatoform disorder	2.39876	0.0367609
Intertrigo	2.46144	0.0369105
Nontraumatic rotator cuff tear	2.05407	0.0417522
Disorder of ear	1.76232	0.0428683
Mental disorder	2.9671	0.0445108
Synovial cyst of knee	2.67598	0.0446533
Acute insomnia	3.39638	0.048931

## Sheet: cluster 6
concept name	odds ratio	adjusted p-value
Uterovaginal prolapse	29.5411	8.83e-202
Uterine prolapse without vaginal wall prolapse	29.323	4.64e-139
Incomplete uterovaginal prolapse	29.3135	4.98e-116
Prolapse of female genital organs	13.725	8.23e-109
Cystocele	11.5082	9.77e-107
Herniation of rectum into vagina	11.4578	1.71e-97
Third degree uterine prolapse	65.4624	9.22e-97
Midline cystocele	15.2053	1.32e-84
Primary malignant neoplasm of uterus	19.2933	8.32e-62
Endometrial intraepithelial neoplasia	15.3011	8.79e-55
Female stress incontinence	3.94389	1.81e-51
Vaginal wall prolapse	11.1381	6.98e-50
Noninflammatory cervical disorder	3.65773	8.58e-45
Mixed urinary incontinence	5.40878	1.1e-43
Primary malignant neoplasm of body of uterus	22.7364	8.53e-43
Atypical endometrial hyperplasia	15.9415	1.34e-32
Cervicitis and endocervicitis	4.79216	1.31e-21
Urge incontinence of urine	3.60781	3.35e-21
Endometrial hyperplasia	4.92171	7.83e-17
Abdominal distension, gaseous	0.379036	1.65e-15
Retention of urine	2.59098	2.81e-15
Acute vaginitis	0.365751	8.22e-15
Flatulence, eructation and gas pain	0.388708	1.89e-14
Prolapse of vaginal vault after hysterectomy	17.0589	1.69e-13
Lateral cystocele	23.4163	3.68e-13
Lower abdominal pain	0.350572	3.9e-13
Right lower quadrant pain	0.380452	4.83e-13
Left lower quadrant pain	0.378338	8.95e-13
Vaginitis	0.415856	5.48e-12
Panic disorder without agoraphobia	0.172403	5.46e-11
Overlapping malignant neoplasm of body of uterus	100.974	1.93e-10
Carcinoma in situ of uterine cervix	4.00883	1.06e-09
Epigastric pain	0.484065	7.82e-09
Leukoplakia of cervix	40.3844	1.32e-08
Low compliance bladder	2.59852	1.91e-08
Status migrainosus	0.162448	2.88e-08
Chronic pain syndrome	0.162448	2.88e-08
Melanocytic nevus	0.505794	3.57e-08
Diarrhea	0.545773	4.04e-08
Cataract	3.12067	5.77e-08
Vaginal enterocele	19.436	6.52e-08
Inflammation of cervix	2.3697	6.96e-08
Hypertrophic elongation of cervix	28.8435	1.07e-07
Generalized abdominal pain	0.460597	1.34e-07
Primary malignant neoplasm of endocervix	7.62687	4.14e-07
Premenstrual tension syndrome	0.146325	6.12e-07
Primary malignant neoplasm of uterine cervix	4.33303	9.96e-07
Urinary incontinence	2.10412	1.69e-06
Pain of breast	0.48885	4.67e-06
Atherosclerosis of aorta	3.55888	6.24e-06
Attention deficit hyperactivity disorder	0.228291	6.44e-06
Female perineal hernia	13.5936	7.18e-06
Digestive symptom	0.333274	8.45e-06
Altered sensation of skin	0.541806	1.04e-05
Eruption	0.577354	1.43e-05
Complex endometrial hyperplasia without atypia	9.21431	2.5e-05
Polyp of cervix	2.27248	3.13e-05
Cervical radiculopathy	0.375353	3.85e-05
Vitamin D deficiency	0.640523	8.74e-05
Primary malignant neoplasm of vagina	34.8553	8.76e-05
Mass of right breast	0.40559	0.000114665
Granulomatous disorder of the skin and subcutaneous tissue	4.21635	0.000133203
Discoloration of skin	0.55033	0.000207561
Iron deficiency anemia	0.590549	0.000227815
Urticaria	0.362628	0.00024845
Disorder of intestine	0.538489	0.000270179
Iron deficiency	0.34525	0.000365675
Disorder of function of stomach	0.412144	0.000369925
Posterior rhinorrhea	0.414858	0.000482872
Benign endometrial hyperplasia	4.01707	0.00056342
Hemorrhage of rectum and anus	0.468392	0.00068742
Lumbago with sciatica	0.491095	0.000923551
Combined form of senile cataract	3.64306	0.00102673
Herpes simplex without complication	0.424832	0.00123775
Senile cataract	3.20641	0.00166108
Attention deficit hyperactivity disorder, predominantly inattentive type	0.122097	0.00169533
Postural orthostatic tachycardia syndrome	0.0512169	0.00177572
Primary malignant neoplasm of female breast	1.97611	0.00287059
Atrial fibrillation	2.45871	0.00328436
Refractory migraine without aura	0.15408	0.00333215
Alopecia	0.502892	0.00599814
Deviated nasal septum	0.333005	0.00670423
Temporomandibular joint disorder	0.287323	0.00672069
Otalgia of right ear	0.275659	0.00800922
Non-scarring alopecia	0.522742	0.00877221
Chronic rhinitis	0.474495	0.0118525
Chronic interstitial cystitis	0.280366	0.0121653
Incontinence of feces	2.49807	0.0125195
Benign neoplasm of skin	0.598474	0.0188752
Slowing of urinary stream	4.44166	0.0189684
Sleep disorder	0.460535	0.02324
Abnormal granulation tissue	5.29333	0.0234341
Human papilloma virus infection	0.400415	0.0234874
Premenstrual dysphoric disorder	0.140428	0.0244043
Acute stress disorder	0.531017	0.0263979
Complication due to diabetes mellitus	2.06219	0.0268139
Insomnia	0.665049	0.0275374
Ehlers-Danlos syndrome	0.0627475	0.0455688
Pain of ear	0.465548	0.0476354
Spasm	0.607191	0.048584
Irritable bowel syndrome characterized by alternating bowel habit	0.226745	0.0498436
Breast lump	0.638341	0.0499463

## Sheet: cluster 7
concept name	odds ratio	adjusted p-value
Disorder of female genital organs	5.56866	1.58e-164
Primary malignant neoplasm of ovary	13.2388	2.72e-101
Ascites	5.61371	5.57e-58
Peritoneal adhesion	4.50181	9.89e-51
Benign neoplasm of right ovary	7.2457	3.01e-36
Benign neoplasm of left ovary	7.14868	1.49e-30
Hydronephrosis	4.89782	1.68e-30
Pain due to neoplastic disease	7.77842	7.11e-27
Metastatic malignant neoplasm	10.9086	4.7e-21
Hypovolemia	4.26409	9.21e-20
Disorder of peritoneum	5.9199	1.15e-19
Malignant neoplastic disease	5.8188	2.37e-19
Intestinal obstruction co-occurrent and due to decreased peristalsis	5.29673	2.55e-17
Primary malignant neoplasm of both ovaries	17.1947	4.1e-17
Stricture of ureter	6.45478	5.17e-17
Primary malignant neoplasm	4.93387	1.13e-16
Neoplasm of urinary system	8.79553	2.24e-16
Hydronephrosis due to ureteral stricture	11.2029	7.72e-16
Mass fills right lower quadrant of abdomen	11.2029	7.72e-16
Neoplasm of uncertain behavior of ovary	9.52036	8.88e-16
Neoplasm of uncertain behavior of brain	6.14932	3.62e-15
Pleural effusion	3.50046	3.84e-15
Disorder of muscle	0.461567	1.14e-14
Intestinal obstruction	4.09908	1.34e-14
Complication of surgical procedure	3.02606	4.71e-14
Chronic salpingitis	3.00331	4.99e-14
Swelling of trunk	3.4018	6.62e-14
Postartificial menopausal syndrome	4.54913	3.1e-13
Malignant ascites	12.3023	1.22e-12
Anemia in neoplastic disease	7.43843	3.01e-12
Hernia of anterior abdominal wall	3.87156	4.1e-12
Generalized anxiety disorder	0.373557	5.52e-12
Neoplasm of uncertain behavior of right ovary	10.7622	1.26e-11
Localized enlarged lymph nodes	2.30289	2.25e-11
Primary malignant neoplasm of the peritoneum	12.672	4.52e-11
Mass of left lower quadrant of abdomen	6.34832	1.26e-10
Postprocedural asymptomatic ovarian failure	3.64518	1.96e-10
Neck pain	0.530787	5.41e-10
Metastatic malignant neoplasm to unknown site	7.28265	6.87e-10
Neoplasm of uncertain behavior of left ovary	9.01667	2.83e-09
Irritable bowel syndrome	0.398096	2.93e-09
Acquired absence of genital organ	3.93029	3.05e-09
Benign neoplasm of ovary	3.98346	3.53e-09
Neoplasm of uncertain behavior of female genital organ	8.63476	1.76e-08
Complication of procedure	2.22475	3.35e-08
Disease of liver	2.08955	5.94e-08
Allergic rhinitis	0.553147	7.69e-08
Incisional hernia	4.53016	8.67e-08
Neoplastic disease	3.80928	1.19e-07
Hydroureter	7.59661	1.34e-07
Hypoxemia	2.91193	1.9e-07
Low back pain	0.609564	2.2e-07
Anemia due to and following chemotherapy	6.83606	2.8e-07
Symptomatic postprocedural ovarian failure	5.33503	3.52e-07
Dehiscence of external surgical incision wound	4.02184	4.67e-07
Sepsis	2.45429	5.01e-07
Obesity	1.57161	5.35e-07
Fibromyalgia	0.336784	5.36e-07
Large liver	2.41324	1.02e-06
Acquired absence of organ	1.68514	1.05e-06
Primary malignant neoplasm of unknown site	16.434	1.11e-06
Umbilical hernia	2.58078	1.54e-06
Postoperative infection	3.95686	2.18e-06
Noninflammatory disorder of uterus	1.95473	2.95e-06
Hematosalpinx	4.92746	3.49e-06
Primary malignant neoplasm of pelvis	14.3785	3.61e-06
Hypomagnesemia	2.96397	4.53e-06
Migraine	0.560127	4.63e-06
Type 2 diabetes mellitus without complication	1.81847	9.7e-06
Headache	0.623759	1.03e-05
Disorder of digestive system	1.71226	1.13e-05
Chronic fatigue syndrome	0.357251	1.69e-05
Depressive disorder	0.627309	4.21e-05
Urinary tract obstruction	5.49701	5.17e-05
Abscess of peritoneum	4.56891	5.59e-05
Migraine without aura	0.507961	5.98e-05
Polycystic ovary	0.343028	6.03e-05
Gastrointestinal complication	3.80001	8.59e-05
Polyneuropathy due to drug	4.28964	8.94e-05
Asthma	0.500638	9.39e-05
Chronic sinusitis	0.501212	0.0001
Pleural effusion due to malignant neoplastic disease	8.80485	0.000111153
Primary malignant neoplasm of fallopian tube	13.1279	0.000139698
Primary malignant neoplasm of colon	5.40771	0.000146227
Septic shock	4.25095	0.000196324
Constipation	1.44297	0.000208134
Pulmonary embolism	2.89361	0.000264003
Injury of muscle and tendon at neck level	0.268197	0.000267203
Hernia of abdominal cavity	3.58616	0.000273018
Neoplasm of intrapelvic lymph node	7.30744	0.000278716
Neutropenia due to and following chemotherapy	4.29819	0.000305041
Disorder of limb	3.00871	0.000327895
Muscle strain	0.448275	0.000409994
Gastroesophageal reflux disease	0.62196	0.00061751
Severe protein-calorie malnutrition (Gomez: less than 60 percent of standard weight)	3.28777	0.000947091
Primary malignant neoplasm of female genital organ	14.8994	0.00107592
Nasal congestion	0.493533	0.00116318
Disorder of nasal cavity	0.585367	0.00117377
Migraine with aura	0.459674	0.0012069
Leukocytosis	1.73098	0.00155163
Central abdominal mass	13.6572	0.00186995
Hyperglycemia due to type 2 diabetes mellitus	2.22268	0.00195856
Hip pain	0.591153	0.00235362
Cough	0.690104	0.00259767
Palpitations	0.621824	0.00302696
Dizziness and giddiness	0.64834	0.00330973
Primary malignant neoplasm of soft tissues	6.76105	0.00447799
Paresthesia	0.576834	0.0054037
Joint pain of pelvic region	0.566215	0.0065545
Open wound of anterior abdominal wall	5.47772	0.00679491
Recurrent major depressive episodes, moderate	0.243346	0.00681917
Viral disease	0.52598	0.00724589
Organ surgical site infection	5.86633	0.00751329
Surgical site infection	3.32492	0.00772245
Brachial radiculitis	0.44168	0.00798384
Hypo-osmolality and or hyponatremia	1.95319	0.00802953
Chronic kidney disease due to hypertension	2.93828	0.00850874
Pyonephrosis	5.3657	0.00853241
Chronic kidney disease	2.43246	0.00942151
Acute maxillary sinusitis	0.469385	0.0110485
Hypokalemia	1.73374	0.0126469
Allergic rhinitis due to pollen	0.378823	0.0145859
Primary malignant neoplasm of rectosigmoid junction	6.46403	0.0175582
Moderate recurrent major depression	0.437373	0.0200374
Low blood pressure	1.94704	0.0200498
Acute sinusitis	0.534204	0.0216654
Primary malignant neoplasm of appendix	7.02882	0.0222312
Polycystic ovary syndrome	0.475549	0.0246206
Neoplasm of intra-abdominal lymph nodes	4.86782	0.0248239
Cervical spondylosis without myelopathy	0.457243	0.0261811
Type 2 diabetes mellitus	1.83384	0.0269693
Acne vulgaris	0.489926	0.027593
Acne	0.584699	0.0296226
Peripheral neuritis	0.508493	0.0347293
Intestinal adhesions with obstruction	4.43462	0.0350844
Chest pain	0.715936	0.0377479
Eustachian tube disorder	0.44688	0.0398338

## Sheet: cluster 8
concept name	odds ratio	adjusted p-value
Second degree perineal laceration	85.886	0
Delivery normal	64.1035	0
Disease of the digestive system complicating pregnancy, childbirth and/or the puerperium	94.2966	2.73592e-315
Complication of the puerperium	61.4879	1.38439e-311
Uterine scar from previous surgery affecting pregnancy	52.1716	6.68e-299
Anemia in mother complicating childbirth	207.266	2.53e-290
Gestation period, 8 weeks	24.3249	2.2e-269
Suspected fetal abnormality affecting management of mother	49.1478	8.75e-263
Abnormal glucose tolerance in mother complicating pregnancy, childbirth AND/OR puerperium	39.1544	1.26e-252
Gestation period, 35 weeks	72.4869	1.41e-252
Gestation period, 34 weeks	81.3298	2.26e-246
Gestation period, 40 weeks	121.031	1.73e-242
Post-term pregnancy	81.1655	5.9e-232
Cord entanglement without compression	90.321	1.51e-226
Group B streptococcus infection in mother complicating childbirth	166.788	9.93e-220
Vomiting of pregnancy	40.2297	2.65e-208
Disease of nervous system complicating pregnancy, childbirth and puerperium	123.796	1.37e-200
Gestational diabetes mellitus	31.8167	2.08e-198
Obesity in mother complicating childbirth	206.754	1.87e-196
Postpartum hemorrhage	90.3205	4.87e-189
Gestation period, 33 weeks	76.325	4.62e-187
Maternal hypertension	66.0082	2.25e-178
Tumor of body of uterus affecting pregnancy	42.2773	2.39e-176
Gestation period, 32 weeks	61.3653	6.36e-176
Gestational diabetes mellitus in childbirth	165.972	1.23e-175
Antepartum hemorrhage	28.4435	8.6e-158
First degree perineal laceration	58.678	4.51e-157
Elderly primigravida with antenatal problem	41.2359	3.72e-153
Pre-eclampsia	46.7061	1.7e-150
Labor and delivery complication by meconium in amniotic fluid	205.94	1.9e-150
Hemorrhagic complication of pregnancy	24.987	3.52e-148
Early stage of pregnancy	24.8388	4.01e-147
Poor fetal growth affecting management	56.7345	1.34e-143
Postpartum depression	38.8285	5.44e-143
Premature rupture of membranes	48.3016	1.61e-141
Gestation period, 16 weeks	43.8991	2.01e-138
Gestation period, 31 weeks	61.6615	3.12e-137
Gestation period, 12 weeks	45.002	1.61e-136
Low lying placenta	85.1538	8e-136
Gestation period, 30 weeks	59.2833	2.27e-131
Miscarriage without complication	13.0569	6.03e-127
Anemia in mother complicating pregnancy, childbirth AND/OR puerperium	47.5619	2.46e-126
Uncertain viability of pregnancy	21.0805	7.33e-126
Gestation period, 28 weeks	38.1675	7.39e-126
Female infertility	6.28077	2.98e-125
Placenta previa with hemorrhage	46.3246	1.15e-124
False labor before 37 completed weeks of gestation	61.2222	1.97e-124
False labor	48.7716	2.37e-123
Gestation period, 29 weeks	64.66	8.91e-123
Disorder of lactation	57.1844	5.37e-118
Gestation period, 20 weeks	39.1596	6.1e-118
Severe pre-eclampsia	94.1522	5.61e-117
Anemia during the puerperium	111.83	1.6e-116
Group B streptococcus carrier complicating pregnancy	73.4391	1.53e-115
Excessive fetal growth affecting management of mother	65.9299	2.17e-112
Abnormal findings on antenatal screening of mother	60.3136	1.25e-107
Gestation less than 24 weeks	42.4355	6.57e-107
Missed miscarriage	16.3328	1.11e-105
Uterine inertia	81.586	2.85e-104
Threatened miscarriage	22.2567	3.88e-102
Maternal obesity complicating pregnancy, childbirth and the puerperium, antepartum	40.9483	1.17e-100
Viral disease in mother complicating pregnancy, childbirth AND/OR puerperium	42.6962	6.75e-100
Placenta previa without hemorrhage	46.3082	4.48e-99
Secondary uterine inertia	82.9558	2.23e-97
Gestation period, 15 weeks	56.2533	1.27e-96
Fetal heart finding	155.307	2.57e-94
Gestation period, 19 weeks	51.9338	3.65e-93
Gestation period, 26 weeks	75.716	6.25e-92
Pre-existing hypertension complicating pregnancy, childbirth and puerperium	45.4322	1.9e-90
Gestation period, 23 weeks	51.2695	1.11e-81
Gestation period, 22 weeks	54.1596	1.12e-81
Chorioamnionitis	106.501	9.19e-81
Gestation period, 27 weeks	43.9661	1.01e-80
Abnormal fetal heart rate	34.9995	4.87e-77
Gestation period, 17 weeks	43.0922	9.72e-77
Urinary tract infection in pregnancy	29.6586	1.03e-76
Gestation period, 21 weeks	56.0858	1.55e-76
Gestation period, 18 weeks	50.9218	5.95e-76
Preterm labor without delivery	71.8733	3.83e-75
Rhesus isoimmunization with antenatal problem	47.6324	7.52e-75
Hypertension complicating pregnancy, childbirth and the puerperium	48.5992	2.93e-74
Gestation period, 41 weeks	152.339	3.17e-74
Anomaly of placenta	88.3379	2e-70
Gestation period, 11 weeks	30.6317	3.02e-69
Gestation period, 25 weeks	36.8838	7.08e-67
Trauma to perineum and/or vulva during delivery	58.8741	1.03e-65
Premature rupture of membranes in full term pregnancy with onset of labor within 24 hours of rupture	83.1099	1.1e-65
Gestation period, 10 weeks	23.9995	2.8e-63
Thyroid dysfunction during pregnancy, childbirth and the puerperium	35.38	7.46e-62
Gestation period, 14 weeks	46.8368	1.03e-61
Disease of skin and subcutaneous tissue complicating pregnancy, childbirth and/or puerperium	73.9256	1.9e-61
Gestation period, 13 weeks	30.5818	5.4e-61
Abnormality of forces of labor	33.9624	2.57e-60
Mild hyperemesis gravidarum	25.9372	2.84e-60
Recurrent miscarriage	10.5785	6.67e-60
Premature delivery	38.6177	8.67e-60
Gestation less than 9 weeks	26.7391	2.69e-59
Oligohydramnios	62.5231	8.38e-54
Umbilical cord around neck	214.425	9.22e-54
Preterm labor in third trimester with preterm delivery in third trimester	47.9185	1.01e-53
Finding of length of gestation	26.45	8.58e-53
Streptococcus agalactiae infection	24.0967	1.08e-52
Disorder of amniotic cavity AND/OR membrane	40.5394	1.21e-51
Disease of circulatory system complicating pregnancy childbirth and puerperium	51.6978	7.36e-51
Twins - both live born	37.033	7.46e-48
False labor at or after 37 completed weeks of gestation	131.113	5.73e-47
Polyhydramnios	52.5197	2.56e-46
Viral disease in mother complicating childbirth	244.611	2.98e-46
Cervical incompetence	37.8453	1.66e-45
Venereal disease in mother complicating pregnancy, childbirth AND/OR puerperium	73.109	2.68e-44
Premature rupture of membranes in full term pregnancy with onset of labor unknown	83.4733	3.45e-42
Velamentous insertion of umbilical cord	68.2904	8.34e-41
Genitourinary tract infection in pregnancy	27.5773	6.35e-40
Abnormal hematologic finding on antenatal screening of mother	34.9664	2.06e-39
Pre-existing hypertension in obstetric context	31.735	3.56e-39
Acute respiratory distress syndrome	25.4896	4e-38
Chromosomal abnormality in fetus affecting obstetrical care	32.8568	6.93e-38
Infectious disease in mother complicating pregnancy, childbirth AND/OR puerperium	41.7203	8.73e-37
Premature labor	43.1404	3.49e-36
Inflammatory disorder of breast	7.07566	1.2e-35
Fetal genitourinary abnormality	89.7909	2.07e-35
Primary uterine inertia	144.094	2.73e-34
Failed medical induction of labor	139.753	4.38e-33
Fetus with chromosomal abnormality with antenatal problem	84.8124	4.7e-33
Twin pregnancy with antenatal problem	23.1094	2.61e-32
Bacteriuria	8.13791	6.74e-32
Rhesus isoimmunization affecting pregnancy	34.031	1.88e-31
Pre-existing type 2 diabetes mellitus in pregnancy	79.8484	1.05e-30
Gestational edema	53.9621	1.86e-30
Neoplasm of body of uterus	18.7011	9.13e-30
Delayed AND/OR secondary postpartum hemorrhage	40.7258	1.98e-29
Infections of the genital tract in pregnancy	40.7258	1.98e-29
Secondary thrombocytopenia	11.4318	7.5e-28
Disorder of placenta	227.703	9.9e-28
Third stage hemorrhage	118.144	4.39e-27
Prolonged rupture of membranes	45.1238	1.61e-26
Obstetric high vaginal laceration	52.4225	1.71e-26
Placental abruption	33.8853	2.65e-26
Pre-eclampsia or eclampsia with pre-existing hypertension	30.3158	1.91e-25
Retained placenta, without hemorrhage	61.216	2.11e-25
Transient hypertension of pregnancy	26.9682	2.64e-25
Disorder of thyroid gland	3.45077	3.44e-25
Diabetes mellitus during pregnancy, childbirth and the puerperium	25.7945	6.3e-25
Disorder of uterine cervix	12.2609	2.55e-24
Atonic postpartum hemorrhage	25.0391	6.82e-24
Fatigue during pregnancy	38.9905	8.47e-24
Diabetes mellitus in mother complicating pregnancy, childbirth AND/OR puerperium	26.6	1.34e-23
Extremely low birth weight infant	56.9108	4.11e-23
Hemorrhoids in pregnancy	70.1637	4.58e-22
Vomiting during third trimester of pregnancy	70.1637	4.58e-22
Anti-D isoimmunization affecting pregnancy	54.763	5.67e-22
Endometritis	48.6761	2.09e-21
Infection of amniotic cavity	37.934	5.48e-21
Delivery finding	37.934	5.48e-21
Exhaustion during labor	123.234	9.57e-21
Preterm premature rupture of membranes with onset of labor unknown	27.1953	1.43e-20
Elective termination of pregnancy	7.66378	1.62e-20
Substance dependence in mother complicating pregnancy, childbirth and/or puerperium	29.5207	2.61e-20
Light-for-dates without fetal malnutrition	42.0909	9.16e-20
Abnormality of fetal heart	38.2628	2.84e-19
Placenta previa partialis	28.4455	2.97e-19
Third degree perineal laceration	73.9341	3.01e-19
Precipitate labor	73.9341	3.01e-19
Female infertility associated with anovulation	5.12393	5.78e-19
Prolonged second stage of labor	88.1564	8.87e-19
Congenital abnormality of uterus in pregnancy, childbirth and the puerperium	29.1981	1.34e-18
Neonatal disorder due to and following operative procedure on mother	111.868	2.33e-18
Neonatal disorder	111.868	2.33e-18
Pre-existing diabetes mellitus in mother complicating childbirth	111.868	2.33e-18
Inflammatory disease of the uterus	5.81076	2.66e-18
Preterm spontaneous labor with preterm delivery	52.8055	5.21e-18
Pre-existing diabetes mellitus in pregnancy	301.631	8.82e-18
Ectopic pregnancy	8.59942	1.41e-17
Acquired absence of cervix and uterus	0.227067	2.86e-17
Pruritic disorder	2.65511	4.12e-17
Fetal growth restriction	28.8363	6.9e-17
Umbilical cord complication	284.278	1.48e-16
Incomplete inevitable miscarriage without complication	9.52481	8.05e-16
Uterine inflammatory diseases excluding the cervix	8.16493	1.53e-15
Pruritic rash	2.35514	1.65e-15
Obstetric non-purulent mastitis with postnatal complication	53.0918	3.52e-15
Postpartum pregnancy-induced hypertension	53.0918	3.52e-15
Preterm premature rupture of membranes with onset of labor within 24 hours of rupture	53.0918	3.52e-15
Chronic uterine inflammatory disease	6.7638	6.16e-15
Female infertility of uterine origin	11.9275	3.55e-14
Postpartum coagulation defects	39.8154	3.95e-14
Infectious disease in mother complicating childbirth	39.8154	3.95e-14
Central nervous system malformation in fetus affecting obstetrical care	23.0934	4.52e-14
Tubal pregnancy	10.5439	1.14e-13
Osteoarthritis of knee	0.163182	1.6e-13
Thrombocytopenic disorder	3.3604	2.87e-13
Type 3a third degree laceration of perineum	125.401	3.34e-13
Prolonged labor	233.603	6.88e-13
Delivery AND/OR maternal condition affecting management	233.603	6.88e-13
Placental condition affecting management of mother	33.5029	1.4e-12
Liver disorder in pregnancy	83.5968	1.9e-12
Premature rupture of membranes in full term pregnancy with onset of labor more than 24 hours after rupture	116.956	5.22e-12
Retention of part of placenta and uterine membrane without hemorrhage	35.5725	6.08e-12
Gestational proteinuria	44.6115	8.3e-12
Traumatic lesion during delivery	62.6949	8.53e-12
Delivery by combination of forceps and vacuum extractor	216.761	1.14e-11
Puerperal pyrexia of unknown origin	38.2368	2.58e-11
Failed induction of labor	77.9671	2.8e-11
Nonpurulent mastitis associated with childbirth	77.9671	2.8e-11
Exceptionally large at birth	50.1537	3.23e-11
Obstructed labor due to shoulder dystocia	50.1537	3.23e-11
Malposition and malpresentation of fetus	33.4557	7.34e-11
Intrapartum hemorrhage	108.523	8.08e-11
Insufficient weight gain of pregnancy	41.793	1.07e-10
Obstruction of bile duct	7.16154	1.29e-10
Polyp of colon	0.241497	1.32e-10
Disorder of product of conception	11.3609	2.24e-10
Abnormal biochemical finding on antenatal screening of mother	72.3456	4.08e-10
Breech position of fetus in pregnancy	21.886	5.12e-10
Nuclear senile cataract	0.0515724	6.8e-10
Tumor of uterine body in pregnancy, childbirth and the puerperium	15.1592	1.15e-09
Failed mechanical induction	100.103	1.24e-09
Grand multipara	54.2569	1.64e-09
Preterm labor in second trimester with preterm delivery in second trimester	33.4087	3.86e-09
Placenta accreta	43.4036	5.61e-09
Viable fetus in abdominal pregnancy	66.7323	5.87e-09
Disorder of fetus and/or newborn	9.46475	1.27e-08
Fetal AND/OR placental disorder affecting management of mother	36.1681	1.68e-08
Osteoporosis	0.14688	1.71e-08
Cervical incompetence with antenatal problem	50.047	2.23e-08
Cesarean wound disruption	25.9823	2.43e-08
Entanglement and compression of umbilical cord	166.604	4.94e-08
Prolapse of cord	166.378	4.94e-08
Fetal growth abnormality	166.378	4.94e-08
Benign neoplasm of colon	0.169125	1.28e-07
Disorder of bone	0.430443	1.3e-07
Intrauterine synechiae	4.62399	1.96e-07
Heterozygous thalassemia	5.26095	2.09e-07
Epilepsy in mother complicating pregnancy	83.2984	2.81e-07
Hypothyroidism	1.64432	4.45e-07
Diverticulosis of large intestine without diverticulitis	0.253147	5.11e-07
Heart disease	3.47898	5.33e-07
Forceps delivery - delivered	149.835	7.93e-07
Severe pre-eclampsia with postnatal complication	149.835	7.93e-07
Labor and delivery complicated by biochemical evidence of fetal stress	149.835	7.93e-07
Viral hepatitis in mother complicating pregnancy	149.835	7.93e-07
Heavy-for-dates at birth regardless of gestation period	36.673	8.97e-07
Placental finding	36.673	8.97e-07
Candida infection of genital region	1.90994	9.16e-07
Postpartum gestational diabetes mellitus	55.5299	1.15e-06
Polyhydramnios with antenatal problem	25.0192	1.24e-06
Localized, primary osteoarthritis of the hand	0.134284	2.02e-06
Single umbilical artery	30.5595	2.41e-06
Lumbar spondylosis	0.354628	2.98e-06
Puerperal sepsis	41.6456	3.83e-06
Preterm premature rupture of membranes with onset of labor later than 24 hours after rupture	41.6456	3.83e-06
HELLP syndrome	74.9144	4.14e-06
Benign essential hypertension complicating pregnancy, childbirth and the puerperium	16.6879	4.43e-06
Infections of kidney in pregnancy	20.0136	5.74e-06
Degeneration of lumbar intervertebral disc	0.370243	5.88e-06
Acute pharyngitis	1.55497	1.06e-05
Obstetric perineal wound disruption	33.315	1.09e-05
Symptomatic disorders in pregnancy	33.315	1.09e-05
Infection of obstetric surgical wound	33.315	1.09e-05
Arterial anomaly of umbilical cord	33.315	1.09e-05
Disorder of breast associated with childbirth	22.9177	1.32e-05
Osteoarthritis	0.404579	1.35e-05
Iron deficiency anemia secondary to inadequate dietary iron intake	4.1068	1.73e-05
Dysphagia	0.417015	2.23e-05
Presbyopia	0.225797	2.64e-05
Primary malignant neoplasm of endometrium	0.102322	2.95e-05
Fetal death, affecting management of mother	15.3931	3.93e-05
Vasa previa	37.454	4.84e-05
Finding of measures of pregnancy	37.454	4.84e-05
Female infertility of tubal origin	4.96956	5.32e-05
Maternal pyrexia in labor	66.5426	5.98e-05
Uterus arcuatus	8.35522	6.11e-05
Pure hypercholesterolemia	0.481639	6.23e-05
5,10-Methylenetetrahydrofolate reductase deficiency	6.48891	6.32e-05
COVID-19	1.56362	9.15e-05
Joint pain	0.600922	0.000113284
Anxiety disorder	1.39028	0.000127787
Complication of obstetrical surgical wound	29.9619	0.000128731
Kidney disease	4.05415	0.000132691
Premature rupture of membranes with antenatal problem	20.8192	0.000135758
Continuing pregnancy after abortion of one fetus or more	20.8192	0.000135758
Congenital malformation syndrome	20.8192	0.000135758
Laceration of cervix - obstetric	116.213	0.000197375
Viral hepatitis in mother complicating childbirth	116.213	0.000197375
Retained placenta with no hemorrhage with postnatal problem	44.3598	0.00020813
Pregnancy eruption	44.3598	0.00020813
Venous complication of puerperium	44.3598	0.00020813
Pregnancy with abortive outcome	8.08019	0.000260893
Localized, primary osteoarthritis of the shoulder region	0.137709	0.000261888
Transverse OR oblique presentation of fetus	24.9671	0.00030546
Acute upper respiratory infection	1.47072	0.000328223
Disorder of bone and articular cartilage	0.384173	0.000328791
Osteoarthritis of hip	0.19984	0.000333502
Acquired hypothyroidism	1.56716	0.00035662
Polyp of corpus uteri	1.64188	0.000460874
Obstructive sleep apnea syndrome	0.454961	0.000540829
Incomplete induced termination of pregnancy	9.4282	0.000575536
Previous bariatric surgery in mother complicating childbirth	33.2684	0.000592982
Degeneration of cervical intervertebral disc	0.401896	0.000616421
Radial styloid tenosynovitis	2.55637	0.000618071
Backache	1.50082	0.00069464
Disorder of lower leg	0.511521	0.000782233
Maternal hypotension syndrome	58.1828	0.000844126
Obstetric nipple infection with postnatal complication	58.1828	0.000844126
Hemorrhoids in puerperium	58.1828	0.000844126
Fetal dysrhythmia	58.1828	0.000844126
Bacterial infectious disease	1.64359	0.000849577
Condition in fetus originating in the perinatal period	15.1393	0.000934442
Overactive bladder	0.324744	0.00129286
Hyperemesis gravidarum with metabolic disturbance	18.7237	0.00133669
Acute gingivitis	26.6136	0.00146425
Oligohydramnios with antenatal problem	26.6136	0.00146425
Perineal laceration during delivery	26.6136	0.00146425
Finding of number of amniotic membranes	26.6136	0.00146425
Uncomplicated asthma	1.4908	0.0014707
Diverticular disease	0.193061	0.00148634
Injury of abdomen	5.79743	0.00151678
Disorder associated with menstruation AND/OR menopause	0.0900846	0.00163512
Actinic keratosis	0.328591	0.00186352
Benign neoplasm of ascending colon	0.196642	0.00229466
Pain of right knee joint	0.565977	0.00239485
Degeneration of intervertebral disc	0.373555	0.00262782
Infections of bladder in pregnancy	12.809	0.00272842
Diastasis of muscle	3.86665	0.00301807
Prolonged first stage of labor	99.6744	0.00304497
Cord entanglement	99.5396	0.00304497
Obstructed labor due to abnormality of maternal pelvic organs	99.5396	0.00304497
Malpresentation of fetus	99.5396	0.00304497
Postpartum acute renal failure	99.5396	0.00304497
Type 3b third degree laceration of perineum	99.5396	0.00304497
Anti-A sensitization in pregnancy	99.5396	0.00304497
Upper respiratory tract infection due to Influenza	1.81966	0.003302
Dysuria	1.40835	0.00340174
Solitary nodule of lung	0.325798	0.00349281
Lumbosacral spondylosis without myelopathy	0.422481	0.0039373
Pruritus of genital organs	1.76731	0.00460929
Flushing	0.451186	0.00526285
Polyneuropathy	0.421144	0.00561623
Atherosclerosis of coronary artery without angina pectoris	0.204647	0.0057016
Disorder of umbilical cord	19.008	0.00660434
Heartburn	2.23169	0.0067569
Urinary tract infection following delivery	29.0889	0.00699006
Bicornuate uterus	4.47398	0.00815851
Atrophic vaginitis	0.495261	0.00969868
Candidiasis	1.77376	0.0115538
Lactocele	49.835	0.0115878
Obstetric nipple infection	49.835	0.0115878
Pregnancy with isoimmunization	49.835	0.0115878
Diverticular disease of colon	0.165541	0.0137601
Benign neoplasm of cecum	0.101454	0.0141345
Mild intermittent asthma	1.61574	0.0147301
Complication of obstetrical surgery AND/OR procedure	23.2701	0.015946
Puerperal endometritis with postnatal complication	23.2701	0.015946
Hyperprolactinemia	2.90958	0.0217959
Benign neoplasm of transverse colon	0.238927	0.0237885
Herpesvirus infection	1.82746	0.0263545
Osteoarthrosis of the carpometacarpal joint of the thumb	0.105437	0.0268376
Fourth degree perineal laceration	33.2219	0.033075
Cord around neck with compression	33.2219	0.033075
Laceration of uterus	33.2219	0.033075
Mixed hyperlipidemia	0.522425	0.0351142
Abdominal pain	1.30446	0.0359475
Mononeuritis	0.399824	0.0383226
Pain of knee region	0.37603	0.042302
Diaphragmatic hernia	0.442802	0.0449226
Vitreous degeneration	0.176465	0.0452169
Gestation period, 42 weeks	83.0022	0.0460023
Type 3c third degree laceration of perineum	83.0022	0.0460023
Pelvic hematoma during delivery	82.89	0.0460023
Isoimmunization from non-ABO, non-Rh blood-group incompatibility affecting pregnancy	82.89	0.0460023
Hematoma of obstetric wound	82.89	0.0460023
Cholestasis of pregnancy	82.89	0.0460023
Failure to thrive in neonate	82.89	0.0460023
Short umbilical cord	82.89	0.0460023
Alcohol dependence in pregnancy	82.89	0.0460023

## Sheet: cluster 9
concept name	odds ratio	adjusted p-value
No matching concept	10.6003	6.02e-18
Noninflammatory disorder of the female genital organs	0.451925	1.4e-10
Iron deficiency anemia due to blood loss	0.312998	5.01e-09
Subserous leiomyoma of uterus	0.407482	1.44e-08
Submucous leiomyoma of uterus	0.317914	2.87e-08
Anemia due to chronic blood loss	0.316466	5.55e-08
Persistent pain following procedure	0.461451	1.19e-07
Complication occurring during pregnancy	0.358803	3.39e-07
Menopausal syndrome	1.70127	3.9e-07
Female pelvic peritoneal adhesions	0.353787	1.32e-06
Finding related to pregnancy	0.517337	9.17e-06
Labor and delivery complicated by fetal heart rate anomaly	0.146979	2.73e-05
Complication of pregnancy, childbirth and/or puerperium	0.247228	8.73e-05
Postpartum finding	0.301378	0.000108886
Gestation period, 38 weeks	0.108078	0.000109806
Hypertrophy of uterus	2.1671	0.000169562
Acute postoperative pain	0.482401	0.000223312
Tachycardia	0.521284	0.000787271
Acute kidney injury	0.244728	0.00152944
Constipation by outlet obstruction	0.150427	0.00191882
Fetal condition affecting obstetrical care of mother	0.151112	0.00211601
Disease of the respiratory system complicating pregnancy, childbirth and/or the puerperium	0.0519171	0.00216169
Elderly primigravida	0.315364	0.0034011
Gestation period, 39 weeks	0.237394	0.00369076
Gestation period, 37 weeks	0.202518	0.00445247
Malignant neoplasm of corpus uteri, excluding isthmus	0.181585	0.00479356
Gestation period, 36 weeks	0.161386	0.00824981
Nausea	0.654901	0.00907165
First trimester pregnancy	0.493192	0.0109605
Nausea and vomiting	0.61267	0.0131992
Anemia	0.686872	0.0205006
Mother delivered	0.289362	0.0250376
Abnormality of organs AND/OR soft tissues of pelvis affecting pregnancy	0.105548	0.0269634
Slow transit constipation	0.341267	0.0290962
Mental disorders during pregnancy, childbirth and the puerperium	0.342286	0.0314088
Pregnancy-induced hypertension	0.061423	0.032234
Anemia of pregnancy	0.145165	0.0417477
Endocrine, nutritional and metabolic disease complicating pregnancy, childbirth and puerperium	0.225979	0.0450432

[truncated: 17 more sheets: cluster 10, cluster 11, cluster 12, cluster 13, cluster 14, cluster 15, cluster 16, cluster 17, cluster 18, cluster 19, cluster 20, cluster 21, cluster 22, cluster 23, cluster 24, cluster 25, cluster 26]
