# Supplementary material for: Comorbidity analysis and clustering of endometriosis patients using electronic health records
Source: Cell Rep Med. 2025 Jul 31;6(8):102245. doi: 10.1016/j.xcrm.2025.102245 (PMC12432376; doi:10.1016/j.xcrm.2025.102245)
Supplement: Table S7. Excel file containing cluster details (annotations and significantly enriched conditions) for patients at UCSF, using only pre-endometriosis diagnoses, related to Figure 4 [file mmc7.xlsx]

## Sheet: annotations, pre-endo condition
cluster #	theme
1	(no clear theme)
2	endometrial / uterine cancer; diabetes
3	mental health conditions
4	iron deficiency
5	pelvic floor dysfunction
6	pregnancy
7	dyspareunia
8	ocular disorders
9	infertility
10	abdominal pain / nausea / vomiting
11	respiratory disorders
12	joint and muscle pain
13	pelvic swelling / mass
14	ovarian cysts
15	breast cancer
16	migraines
17	(no unique conditions)
18	(no clear theme)
19	cervical disorders
20	(no clear theme)
21	skin disorders
22	anemia / asthma
23	uterine leiomyoma
24	(no clear theme)
25	(no clear theme)
26	(no clear theme)
27	urinary tract infection
28	ovarian cancer
29	(no clear theme)
30	adenomyosis
31	(no clear theme)

## Sheet: cluster 1
concept name	odds ratio	adjusted p-value
Hemorrhage of rectum and anus	0.0760706	0.000197073
Mixed hyperlipidemia	0.217515	0.00167795

## Sheet: cluster 2
concept name	odds ratio	adjusted p-value
Malignant neoplasm of endometrium of corpus uteri	41.8266	1.38e-136
Primary malignant neoplasm of endometrium	27.4372	8.34e-99
Primary malignant neoplasm of uterus	34.8909	5.9e-84
Malignant neoplasm of corpus uteri, excluding isthmus	25.3753	2.17e-68
Hyperlipidemia	5.81427	5.88e-63
Type 2 diabetes mellitus	13.3568	5.94e-44
Morbid obesity	6.62645	3.5e-40
Type 2 diabetes mellitus without complication	9.01213	6.78e-39
Atypical endometrial hyperplasia	17.8531	5.61e-38
Adenocarcinoma of endometrium	21.4291	5.94e-34
Endometrial intraepithelial neoplasia	17.9748	2.07e-32
Endometrial hyperplasia	10.4951	7.01e-30
Complex atypical endometrial hyperplasia	22.6905	9.87e-26
Endometrial carcinoma	26.4044	7.33e-20
Severe obesity	5.94704	1.51e-11
Hypercholesterolemia	3.37163	5.05e-11
Coronary arteriosclerosis	13.7711	1.75e-09
Neuropathy due to diabetes mellitus	26.482	1.38e-07
Cataract	4.13814	1.14e-06
Glaucoma	5.24907	2.23e-06
Diabetic - poor control	31.7104	8.54e-06
Atrial fibrillation	4.59526	1.44e-05
Myocardial infarction	9.54579	1.66e-05
Chronic kidney disease	3.69841	4.44e-05
Complication due to diabetes mellitus	8.91872	0.000296686
Chronic obstructive lung disease	4.83484	0.000302124
Uterovaginal prolapse	5.00308	0.00035402
Cerebrovascular accident	4.66452	0.000529925
Adenocarcinoma of uterus	12.4952	0.000563587
Cystocele	5.57314	0.000688334
Carcinosarcoma of uterus	84.2064	0.000967827
Pure hypercholesterolemia	2.57246	0.00115304
Malignant neoplasm of body of uterus	12.6787	0.00184522
Disorder due to type 2 diabetes mellitus	10.5713	0.00198845
Incomplete uterovaginal prolapse	5.96095	0.00322925
Prolapse of female genital organs	3.63228	0.0034074
Diabetes mellitus without complication	9.81552	0.00352905
Complex endometrial hyperplasia without atypia	9.81552	0.00352905
Benign endometrial hyperplasia	11.5252	0.00355194
Prediabetes	2.81194	0.00564559
Myopia	0.19466	0.0066602
Renal impairment	6.89989	0.00943697
Renal insufficiency	6.89989	0.00943697
Chronic kidney disease due to type 2 diabetes mellitus	73.7259	0.00993413
Endometrium thickened	4.54654	0.0101481
Congestive heart failure	4.32378	0.010656
Complex endometrial hyperplasia	13.1887	0.0198921
Diverticulitis	4.41718	0.0276315
Hyperglycemia due to type 2 diabetes mellitus	8.44939	0.0328197
Biopsy result abnormal	11.7225	0.0387091
Polyneuropathy due to type 2 diabetes mellitus	36.8603	0.0413162
Transient cerebral ischemia	6.43498	0.0435481

## Sheet: cluster 3
concept name	odds ratio	adjusted p-value
Allergic condition	6.26353	1.59e-89
Gastrointestinal symptom	19.8195	4.33e-51
Abnormal sexual function	21.6234	5.59e-50
Bowel problem	9.95354	7.78e-29
Sleep disorder	6.36124	6.94e-27
Eating disorder	14.2635	5.27e-25
Disorder of immune structure	21.8684	1.24e-23
Mental disorder	7.28613	1.29e-23
Abnormal vision	8.79442	9.32e-20
Disorder of pelvis	16.492	1.58e-18
Easy bruising	5.51767	2.93e-14
Disorder of nasal sinus	4.50924	5.81e-10
Polyp of colon	4.08965	1.98e-09
Suicidal thoughts	8.55996	6.54e-09
Disorder of nervous system	6.06486	8.11e-08
Autoimmune disease	4.51766	2.96e-07
Skin problem	5.01616	8.15e-07
Insomnia	2.44086	9.55e-07
Disorder of thyroid gland	2.47951	2.35e-06
Hiatal hernia	4.66419	3.67e-06
Obstructive sleep apnea syndrome	2.93817	6.76e-06
Hearing disorder	6.52805	2.2e-05
Hemorrhoids	2.38634	2.89e-05
Hearing problem	6.37578	3.1e-05
Substance abuse	5.07305	4.67e-05
Urinary incontinence	2.57755	4.72e-05
Recurrent major depression	6.72699	8.78e-05
Posttraumatic stress disorder	3.39965	0.000526015
Interpersonal relationship finding	13.5055	0.00070828
Abdominal bloating	3.24871	0.00210467
Mixed anxiety and depressive disorder	3.82824	0.00293793
Chronic fatigue syndrome	4.83812	0.00325934
Mild intermittent asthma	3.17529	0.00334028
Alcohol abuse	4.21123	0.00636497
Skin ulcer	6.01427	0.0109184
Immunodeficiency disorder	4.81718	0.0137777
Inflammatory bowel disease	5.66979	0.0202572
Neuromyopathy	5.27391	0.0202807
Severe recurrent major depression without psychotic features	6.67083	0.0229148
Recurrent major depression in partial remission	8.24927	0.0275626
Bipolar disorder	3.71661	0.0389076

## Sheet: cluster 4
concept name	odds ratio	adjusted p-value
Iron deficiency anemia due to blood loss	12.4955	1.19e-59
Iron deficiency anemia	4.63645	2.04e-23
Noninflammatory disorder of uterus	4.84573	3.52e-23
Microcytic anemia	9.12271	3.52e-06
Abnormal vaginal bleeding	3.93867	0.00049323
Anemia due to chronic blood loss	10.5943	0.000896494
Iron deficiency	3.59094	0.0121194
Mechanical complication of intrauterine contraceptive device	4.21254	0.0330645

## Sheet: cluster 5
concept name	odds ratio	adjusted p-value
Pelvic floor dysfunction	12.7194	1.84e-56
Pain in female genitalia on intercourse	12.8442	9.38e-44
Disorder of muscle	7.61656	1.27e-38
Pelvic and perineal pain	9.41461	2.34e-10
Chronic interstitial cystitis	6.48056	3.37e-08
Muscular dystrophy with predominantly proximal limb girdle distribution	9.7985	4.17e-07
Myofascial pain	6.60176	8.09e-05
Vaginal pain	8.08686	0.000356022
Atrophy of skeletal muscle of pelvis	8.08686	0.000356022
Increased muscle tone	9.89222	0.000459254
Essential hypertension	0.361607	0.0061217

## Sheet: cluster 6
concept name	odds ratio	adjusted p-value
Elderly primigravida	133.483	4.82e-298
Complication occurring during pregnancy	61.1675	1.55e-276
Advanced maternal age gravida	123.373	3.67e-254
Fetal condition affecting obstetrical care of mother	87.2419	7.22e-245
Complication of pregnancy, childbirth and/or puerperium	75.9379	3.55e-241
Prenatal state of fetus	75.3448	1.47e-188
Gestation period, 32 weeks	290.946	3.54e-182
Suspected fetal abnormality affecting management of mother	95.278	3.71e-174
Gestation period, 36 weeks	273.917	3.33e-172
Gestation period, 37 weeks	318.994	2.03e-163
Complication occurring during labor and delivery	242.883	1.27e-153
Normal birth	81.6685	4.4e-153
Gestation period, 38 weeks	236.812	6.31e-150
Varicella	28.3182	3.66e-149
Gestation period, 34 weeks	258.673	1.33e-148
Gestation period, 35 weeks	254.224	3.88e-146
Postpartum state	180.576	1.72e-145
Vaginal delivery	113.641	1.64e-140
Second degree perineal tear during delivery - delivered	78.9716	2.52e-140
Gestation period, 20 weeks	157.696	5.66e-136
Gestation period, 33 weeks	212.964	3.35e-135
Maternal AND/OR fetal condition affecting labor AND/OR delivery	93.0175	1.08e-133
Gestation period, 12 weeks	154.879	1.51e-133
Unplanned pregnancy	39.4198	2.4e-123
Postpartum finding	63.8383	3.73e-115
Fetal heart finding	94.8503	1.81e-106
Gestation period, 39 weeks	514.974	9.49e-106
Gestation period, 31 weeks	263.519	2.39e-104
Abnormal findings on antenatal screening of mother	78.9778	1.1e-91
Gestation period, 13 weeks	177.239	2.77e-91
Normal labor	194.918	1.01e-88
Uterine size for dates discrepancy	39.1425	4.21e-88
Abnormality of organs AND/OR soft tissues of pelvis affecting pregnancy	47.1794	9.79e-87
Gestation period, 21 weeks	215.606	5.43e-85
Complication of the puerperium	206.816	2.19e-81
Elderly primigravida with antenatal problem	69.9414	3.78e-80
Endocrine, nutritional and metabolic disease complicating pregnancy, childbirth and puerperium	139.797	1.46e-79
Gestation period, 30 weeks	237.719	6.92e-79
Antepartum hemorrhage	38.0241	4.24e-78
Threatened premature labor - not delivered	192.297	2.16e-75
Gestation period, 28 weeks	192.297	2.16e-75
Mental disorders during pregnancy, childbirth and the puerperium	62.3769	8.98e-74
Cord entanglement without compression	108.008	4.58e-73
Labor and delivery complicated by fetal heart rate anomaly	220.413	7.04e-73
Impaired glucose tolerance in pregnancy	78.0258	9.15e-69
Gestational diabetes mellitus	36.2956	9.54e-69
Reduced fetal movement	69.8583	1.73e-68
Gestation period, 10 weeks	82.3668	2.36e-68
Gestation less than 9 weeks	82.3668	2.36e-68
Post-term delivery	108.449	6.91e-67
Post-term pregnancy - delivered	86.051	8.44e-67
Gestation period, 27 weeks	199.9	1.07e-65
Gestation period, 29 weeks	199.9	1.07e-65
First degree perineal tear during delivery - delivered	53.9624	2.97e-65
Gestation period, 19 weeks	73.4193	3.56e-64
Spotting per vagina in pregnancy	37.5315	1.47e-62
Second degree perineal laceration	305.068	5.58e-62
Mental disorder during pregnancy - baby delivered	120.677	2.02e-60
Gestation period, 40 weeks	120.677	2.02e-60
Early stage of pregnancy	31.744	9.35e-60
Postpartum hemorrhage	83.2508	1.75e-59
Fetal AND/OR placental disorder affecting management of mother	61.7485	2.11e-59
Gestation period, 22 weeks	96.5279	9.91e-59
Group B Streptococcus carrier	179.66	1.49e-58
Gestation period, 11 weeks	81.8382	2.48e-58
Pregnancy-induced hypertension	130.707	8.48e-58
Threatened miscarriage	17.8573	3.61e-56
Poor fetal growth affecting management	64.3293	4.51e-55
Gestation less than 24 weeks	169.641	5.4e-55
Post-term pregnancy - not delivered	77.6189	6.87e-55
Gestation period, 26 weeks	123.535	2.81e-54
Premature rupture of membranes with antenatal problem	88.1257	6.01e-53
Gestation period, 25 weeks	162.998	1.26e-52
Gestation period, 18 weeks	106.003	3.04e-52
Hemorrhagic complication of pregnancy	33.8288	9.59e-52
Gestation period, 16 weeks	135.822	1.14e-51
Gestation period, 23 weeks	135.822	1.14e-51
Pre-eclampsia	31.3396	1.93e-51
Amniotic cavity infection - delivered	92.3718	2.86e-50
Chorioamnionitis	716.422	3.78e-50
Elderly primigravida - delivered	187.263	6.6e-49
Abnormal glucose tolerance in mother complicating pregnancy, childbirth AND/OR puerperium	69.2642	4.74e-48
Gestation period, 15 weeks	238.774	1.31e-47
Fetal disorder	79.8158	3.33e-47
Post-term pregnancy	56.5073	3.33e-47
Anemia of pregnancy	124.825	5.58e-47
Premature rupture of membranes - delivered	67.8825	6.44e-47
Fetal size does not accord with dates	71.0539	2.41e-45
Disease of the respiratory system complicating pregnancy, childbirth and/or the puerperium	651.275	2.59e-45
Microbiologic culture positive	104.641	5.97e-45
Genitourinary tract infection in pregnancy - not delivered	119.362	1.21e-44
Disease of the digestive system complicating pregnancy, childbirth and/or the puerperium	222.471	4.9e-44
Breech presentation	116.639	1.77e-43
Tumor of body of uterus affecting pregnancy	116.639	1.77e-43
Uterine scar from previous surgery in pregnancy, childbirth and the puerperium	116.639	1.77e-43
Gestation period, 17 weeks	116.639	1.77e-43
Gestation period, 14 weeks	89.5088	5.47e-43
Abnormal finding on evaluation procedure	8.59189	7.89e-43
Viral disease in mother complicating pregnancy, childbirth AND/OR puerperium	133.464	4.89e-42
Group B streptococcus infection in mother complicating childbirth	586.692	1.72e-40
Secondary uterine inertia	108.508	5.44e-40
Chromosomal abnormality in fetus affecting obstetrical care	105.809	7.85e-39
Fetal growth restriction	90.6869	5.06e-38
Fundal height high for dates	60.6399	1.9e-37
Mental disorder during pregnancy - baby not yet delivered	117.305	3.33e-36
Prolonged rupture of membranes	57.6936	3.25e-35
Placenta previa without hemorrhage - not delivered	46.4771	1.58e-34
Gestational diabetes mellitus in childbirth	506.748	1.78e-34
Labor and delivery complication by meconium in amniotic fluid	261.315	1.89e-34
Antenatal ultrasound scan abnormal	95.0722	3.26e-34
Maternal obesity complicating pregnancy, childbirth and the puerperium, antepartum	73.3004	7.52e-34
Premature rupture of membranes	134.627	1.34e-33
Preterm labor without delivery	490.862	2.82e-33
Placental condition affecting management of mother	92.4026	4.6e-33
Transient hypertension of pregnancy - delivered	130.639	1.96e-32
Single pregnancy	168.892	3.3e-32
Abnormal fetal heart rate	69.2922	1.38e-31
Urinary tract infection in pregnancy	69.2922	1.38e-31
Premature pregnancy delivered	32.5203	1.74e-31
RhD negative	45.0921	1.01e-30
Fetus with chromosomal abnormality with antenatal problem	67.2946	1.84e-30
Polyhydramnios with antenatal problem	101.321	2.05e-30
Disorder of amniotic cavity AND/OR membrane	101.321	2.05e-30
Placenta previa	122.69	4.19e-30
Disease of nervous system complicating pregnancy, childbirth and puerperium	158.315	7.38e-30
Clinical finding	6.70994	1.53e-29
Disorder of placenta	221.69	1.62e-28
Bleeding from female genital tract during pregnancy	26.8677	4.01e-28
Placenta previa without hemorrhage	114.774	8.78e-28
Short cervical length in pregnancy	114.774	8.78e-28
Low lying placenta	147.783	1.63e-27
Mild hyperemesis gravidarum	213.815	2.47e-27
First degree perineal laceration	411.122	2.74e-27
Low risk pregnancy	61.3276	4.28e-27
Twin pregnancy	27.8985	6.76e-27
Postpartum pre-eclampsia	110.829	1.26e-26
High risk pregnancy due to history of preterm labor	142.534	2.4e-26
Umbilical cord complication	396.263	4.3e-26
Delayed AND/OR secondary postpartum hemorrhage	59.3471	5.59e-26
Deliveries by cesarean	49.0552	7.25e-26
Delivery finding	88.6571	8.07e-26
Anemia in mother complicating childbirth	88.6571	8.07e-26
Antenatal screening finding	380.615	6.72e-25
Uterine inertia	57.371	7.25e-25
Excessive fetal growth affecting management of mother	85.5082	1.12e-24
Pregnancy test positive	14.8177	1.44e-24
Gestational diabetes mellitus class A-1	365	1.05e-23
Vomiting of pregnancy	39.5536	1.09e-23
Gestation period, 41 weeks	126.854	7.49e-23
Severe pre-eclampsia	182.487	1.28e-22
Tumor of uterine body - baby delivered	38.2366	1.28e-22
Pregnancy with abortive outcome	13.5234	2.91e-22
Post-term pregnancy of 40 to 42 weeks	95.1337	5.11e-22
Transient hypertension of pregnancy - not delivered	66.0207	1.06e-21
Abnormal glucose tolerance test during pregnancy - baby delivered	42.7391	1.64e-21
Rhesus isoimmunization - delivered	333.87	2.52e-21
Hereditary disease in family possibly affecting fetus	38.851	5.48e-21
Gestational diabetes mellitus class A-2	166.923	2.85e-20
Finding of lactation	317.723	3.9e-20
Fetus with hereditary disease with antenatal problem	39.6013	2.33e-19
Maternal hypertension	47.5535	2.34e-19
Finding of neonate	69.864	5.22e-19
Anemia in mother complicating pregnancy, childbirth AND/OR puerperium	302.872	6.01e-19
Breech presentation - delivered	35.9986	7.39e-19
Complete miscarriage	15.3369	1.21e-18
Abnormal placenta affecting management of mother	83.4499	1.37e-18
Disorder of fetal structure	83.4499	1.37e-18
Third stage hemorrhage	151.426	6.22e-18
Group B streptococcus carrier complicating pregnancy	151.426	6.22e-18
Breech presentation with antenatal problem	49.8959	9.57e-18
Mother not delivered	79.5719	1.87e-17
Bone AND/OR joint disorder in mother complicating pregnancy, childbirth AND/OR puerperium	79.5719	1.87e-17
Disease of skin and subcutaneous tissue complicating pregnancy, childbirth and/or puerperium	143.701	9.13e-17
Third degree perineal tear during delivery - delivered	63.653	9.14e-17
Elective termination of pregnancy	15.2906	1.04e-16
Abnormal biochemical finding on antenatal screening of mother	272.006	1.41e-16
Anomaly of placenta	272.006	1.41e-16
Deep transverse arrest - delivered	271.468	1.41e-16
Malposition and malpresentation of fetus	271.468	1.41e-16
Amniotic fluid examination abnormal	75.7021	2.54e-16
Cervical incompetence	75.7021	2.54e-16
Uterine scar from previous surgery affecting pregnancy	75.7021	2.54e-16
Premature labor	41.7132	4.19e-16
Polyhydramnios	60.5574	1.19e-15
Elevated blood pressure	9.16433	3.75e-15
Anemia during pregnancy - baby not yet delivered	50.461	4.86e-15
Cervical incompetence with antenatal problem	50.461	4.86e-15
Hypertension AND/OR vomiting complicating pregnancy childbirth AND/OR puerperium	90.6561	8.77e-15
Abnormal chromosomal and genetic finding on antenatal screening of mother	90.6561	8.77e-15
High risk pregnancy due to recurrent pregnancy loss	90.6561	8.77e-15
Nonspecific tuberculin test reaction	5.73911	1.53e-14
Abnormal amniotic fluid	128.302	1.93e-14
Pregnancy test equivocal	15.8162	2.07e-14
False labor	241.271	3.28e-14
Pregnancy with isoimmunization	31.8153	4.55e-14
Disorder of lactation	37.8404	5.81e-14
Diabetes mellitus in mother complicating pregnancy, childbirth AND/OR puerperium	47.887	6.04e-14
Dysuria	3.09758	6.07e-14
Decreased fertility	33.6336	1.76e-13
Oligohydramnios with antenatal problem	54.386	1.97e-13
Uterine scar from previous surgery in pregnancy, childbirth and the puerperium with antenatal problem	54.386	1.97e-13
Fetal ultrasound increased nuchal translucency	120.627	2.78e-13
Sexually transmitted infectious disease	4.41631	3.8e-13
Premature uterine contraction	225.952	4.95e-13
Abnormality of fetal heart	225.507	4.95e-13
Premature rupture of membranes in full term pregnancy with onset of labor unknown	225.507	4.95e-13
Legal termination of pregnancy	7.55898	1.26e-12
Acute stress disorder	5.11995	1.46e-12
Placenta previa with hemorrhage	80.4124	1.65e-12
Severe pre-eclampsia - delivered	80.4124	1.65e-12
Hypothyroidism in pregnancy	80.4124	1.65e-12
Diabetes mellitus during pregnancy, childbirth and the puerperium	51.3101	2.48e-12
Bacterial vaginosis	5.07931	3.87e-12
Infectious disease in mother complicating pregnancy, childbirth AND/OR puerperium	112.968	3.96e-12
Complication of obstetrical surgical wound	112.968	3.96e-12
Anemia during the puerperium	210.666	7.45e-12
False labor before 37 completed weeks of gestation	210.666	7.45e-12
Fetal dysrhythmia	210.251	7.45e-12
Back pain complicating pregnancy	210.251	7.45e-12
Thyroid dysfunction during pregnancy, childbirth and the puerperium	60.3051	7.79e-12
Pre-existing hypertension in obstetric context	42.7554	8.94e-12
Postpartum depression	26.111	1.38e-11
Premature delivery	36.6449	2.89e-11
Obstetric disorder of uterus	36.6449	2.89e-11
Transient hypertension of pregnancy	48.2407	3.08e-11
Velamentous insertion of umbilical cord	48.2407	3.08e-11
Incomplete inevitable miscarriage without complication	22.0908	7.75e-11
Obstetric non-purulent mastitis with postnatal complication	56.4762	1e-10
First trimester bleeding	56.4762	1e-10
Oligohydramnios	40.1977	1.06e-10
Severe pre-eclampsia - not delivered	195.412	1.12e-10
Preterm premature rupture of membranes	195.412	1.12e-10
Deep transverse arrest with persistent occipitoposterior position	195.027	1.12e-10
Bacteria present	195.027	1.12e-10
Mild hyperemesis-not delivered	28.4976	2.31e-10
Twins - both live born	34.4528	3.29e-10
Vaginal discharge	4.61836	5.67e-10
Tumor of uterine body complicating antenatal care, baby not yet delivered	20.9059	7.42e-10
Miscarriage in first trimester	17.945	7.55e-10
Abscess of breast, associated with childbirth	97.699	7.88e-10
Trauma to perineum and/or vulva during delivery	97.699	7.88e-10
Precipitate labor - delivered	97.699	7.88e-10
Single stillbirth	97.699	7.88e-10
Twin pregnancy with antenatal problem	30.1441	9.29e-10
Retained placenta, without hemorrhage	180.19	1.66e-09
Finding of fetal heart rate	180.19	1.66e-09
Preterm labor in third trimester with preterm delivery in third trimester	180.19	1.66e-09
Infections of the genital tract in pregnancy	179.836	1.66e-09
US obstetric scan abnormal	179.836	1.66e-09
Anxiety in pregnancy	179.836	1.66e-09
Subclinical hypothyroidism	10.114	1.79e-09
Bacteriuria	21.3687	3.2e-09
Vaginal bleeding	3.34376	3.36e-09
Hemorrhage in early pregnancy, delivered	32.2653	3.68e-09
Impaired glucose tolerance	9.5803	4.25e-09
Cesarean wound disruption	42.1214	4.55e-09
Herpes simplex	4.13624	4.59e-09
Tubal pregnancy	11.1063	5.08e-09
Finding related to response to skin test	5.92656	5.87e-09
Incomplete miscarriage	28.2302	9.97e-09
Polyhydramnios - delivered	90.0886	1.09e-08
Impaired glucose tolerance test	11.3482	1.34e-08
Retained products of conception	35.0987	1.43e-08
Rhesus isoimmunization with antenatal problem	48.8427	1.59e-08
Placental abruption - delivered	165	2.45e-08
Primary uterine inertia - delivered	165	2.45e-08
Venereal disease in mother complicating pregnancy, childbirth AND/OR puerperium	165	2.45e-08
Benign gestational thrombocytopenia	165	2.45e-08
Cholestasis of pregnancy	165	2.45e-08
Postpartum coagulation defects	164.676	2.45e-08
Pre-existing hypertension complicating pregnancy, childbirth and puerperium	30.0825	4.03e-08
Gestational edema	30.0825	4.03e-08
Stress	4.21124	5.11e-08
Thyroid dysfunction during pregnancy - baby not yet delivered	60.0549	5.16e-08
Placental abruption	60.0549	5.16e-08
Hyperemesis gravidarum	39.0714	5.38e-08
Finding of length of gestation	12.4773	5.44e-08
Lower urinary tract infectious disease	4.85907	1.22e-07
Abnormal glucose tolerance test	20.5267	1.31e-07
Prolonged second stage - delivered	82.4942	1.5e-07
Oligohydramnios - delivered	45.038	1.94e-07
Disorder of cardiovascular system	5.80361	2.45e-07
Dichorionic diamniotic twin pregnancy	23.3942	2.52e-07
Herpesvirus infection	9.74949	3.59e-07
Anemia during pregnancy - baby delivered	149.842	3.6e-07
Abnormal hematologic finding on antenatal screening of mother	149.842	3.6e-07
At risk for depressed mood during postpartum period	149.842	3.6e-07
Atonic postpartum hemorrhage	149.548	3.6e-07
Delivery by combination of forceps and vacuum extractor	149.548	3.6e-07
Preterm premature rupture of membranes with onset of labor within 24 hours of rupture	149.548	3.6e-07
Pregnancy test negative	3.78963	5.24e-07
Disease of circulatory system complicating pregnancy childbirth and puerperium	54.9923	6.61e-07
Candida infection of genital region	3.82807	1.15e-06
Finding of gravid uterus	30.0211	1.76e-06
Central nervous system malformation in fetus affecting obstetrical care	74.9158	2.03e-06
Monochorionic diamniotic twin pregnancy	74.9158	2.03e-06
Obesity in mother complicating childbirth	74.9158	2.03e-06
Diabetes mellitus during pregnancy - baby not yet delivered	41.2413	2.34e-06
Intrauterine pregnancy	41.2413	2.34e-06
Venous complication of pregnancy and/or puerperium	41.2413	2.34e-06
High head at term	41.2413	2.34e-06
Disorders of fetal movement	41.2413	2.34e-06
Subchorionic hematoma	41.2413	2.34e-06
Acute vaginitis	3.52292	3.78e-06
Obstetric high vaginal laceration	134.716	5.22e-06
Hemorrhoids in pregnancy	134.716	5.22e-06
Malpresentation of fetus	134.716	5.22e-06
Puerperal endometritis - delivered with postnatal complication	134.452	5.22e-06
Morning sickness	134.452	5.22e-06
Acute sinusitis	3.03971	7.93e-06
Placenta previa with hemorrhage - not delivered	49.9404	8.32e-06
Uterine scar from previous surgery in pregnancy, childbirth and the puerperium - delivered	49.9404	8.32e-06
Anti-D isoimmunization affecting pregnancy	49.9404	8.32e-06
Stress and adjustment reaction	17.7522	1.1e-05
Failed medical induction of labor	27.4903	1.88e-05
Feeling stressed	5.18652	2.07e-05
Pre-existing type 2 diabetes mellitus in pregnancy	67.3533	2.71e-05
Malformation of central nervous system of fetus	37.4526	2.75e-05
Congenital heart disease	8.83165	3.87e-05
Congenital malformation	15.019	4.06e-05
Thrombocytopenic disorder	5.11707	5.47e-05
Breech malpresentation successfully converted to cephalic presentation	119.622	7.5e-05
Cervical observation during pregnancy and labor	119.622	7.5e-05
Precipitate labor	119.622	7.5e-05
Cervical incompetence - delivered	119.622	7.5e-05
Congenital abnormality of uterus in pregnancy, childbirth and the puerperium	119.622	7.5e-05
Preterm premature rupture of membranes with onset of labor unknown	119.622	7.5e-05
Abnormal glucose tolerance test during pregnancy - baby not yet delivered	119.388	7.5e-05
Placenta accreta	119.388	7.5e-05
Depressive disorder in mother complicating pregnancy	119.388	7.5e-05
Streptococcus agalactiae infection	29.96	7.77e-05
Placental abruption - not delivered	44.8991	0.000102319
Uterine fibroids affecting pregnancy	44.8991	0.000102319
Generalized anxiety disorder	3.41854	0.000136866
Bacterial infectious disease	3.31682	0.000272728
Thyroid dysfunction during pregnancy - baby delivered	33.6719	0.000313826
Major depression, single episode	2.44409	0.000372925
Genetic disorder carrier	6.45769	0.000577803
Missed period	8.35332	0.000642453
Psychosocial problems related to unwanted pregnancy	14.9895	0.000800249
Induced termination of pregnancy in first trimester	18.7211	0.000950023
Congenital cardiovascular disorder during pregnancy - baby not yet delivered	104.559	0.00106398
Heart disease in mother complicating pregnancy, childbirth AND/OR puerperium	104.559	0.00106398
Malpresentation other than breech, successfully converted to cephalic presentation	104.559	0.00106398
Postpartum psychosis	104.559	0.00106398
Cardiac disease in pregnancy	104.559	0.00106398
Essential hypertension complicating AND/OR reason for care during pregnancy	104.559	0.00106398
Vomiting during third trimester of pregnancy	104.559	0.00106398
Premature rupture of membranes in full term pregnancy with onset of labor within 24 hours of rupture	104.559	0.00106398
Congenital abnormality of uterus complicating antenatal care, baby not yet delivered	104.355	0.00106398
Obstetric perineal wound disruption with postnatal complication	104.355	0.00106398
Symptomatic disorders in pregnancy	104.355	0.00106398
Urinary tract infection following delivery	104.355	0.00106398
Ultrasound scan finding	104.355	0.00106398
Positions of breech presentation - finding	104.355	0.00106398
Disruption of perineal laceration repair in the puerperium	104.355	0.00106398
Chronic hypertension complicating AND/OR reason for care during pregnancy	104.355	0.00106398
Cervical cerclage suture present	104.355	0.00106398
Multiple pregnancy	39.8683	0.0012268
Forceps delivery - delivered	39.8683	0.0012268
Disorder of labor / delivery	39.8683	0.0012268
Benign essential hypertension in obstetric context	39.8683	0.0012268
Endometritis	7.77614	0.00132825
Carpal tunnel syndrome	2.86878	0.00159071
Vaginitis	3.39836	0.00160491
Fetal distress affecting management of mother	22.4448	0.00195673
Acute pyelonephritis without medullary necrosis	10.5875	0.00257005
Pruritic rash	3.47328	0.00272343
Acute conjunctivitis	5.02695	0.00283106
Retained uterine membrane without hemorrhage	29.8992	0.00347577
Herpes simplex without complication	7.04563	0.00362973
Sickle cell trait	11.775	0.00423988
Diabetic - good control	52.276	0.00452529
Pregnancy, childbirth and puerperium finding	52.276	0.00452529
Uncomplicated asthma	2.91677	0.00473783
Genital herpes simplex	3.8974	0.00491897
Abnormal pregnancy	16.8312	0.00846672
Postnatal infection	23.9176	0.00853487
Rubella non-immune	23.9176	0.00853487
COVID-19	3.89937	0.00854885
Legal termination of pregnancy without complication	10.3016	0.011029
Mantoux: positive	3.54235	0.0137118
Atopic dermatitis	2.82006	0.0139552
Twin birth	34.8482	0.0142576
Trisomy and partial trisomy of autosome	34.8482	0.0142576
Anomaly of chromosome pair 21	34.8482	0.0142576
Fetal death, affecting management of mother	89.5283	0.0148403
Genitourinary tract infection in pregnancy	89.5283	0.0148403
Transverse OR oblique presentation of fetus	89.5283	0.0148403
Renal disease in pregnancy AND/OR puerperium without hypertension	89.5283	0.0148403
Third degree perineal laceration	89.5283	0.0148403
Abnormality of forces of labor	89.5283	0.0148403
Single umbilical artery	89.5283	0.0148403
Insufficient weight gain of pregnancy	89.5283	0.0148403
Fatigue during pregnancy	89.5283	0.0148403
Second trimester bleeding	89.5283	0.0148403
Umbilical cord complication during labor and delivery	89.5283	0.0148403
Asymptomatic bacteriuria in pregnancy	89.3536	0.0148403
Secondary uterine inertia - delivered	89.3536	0.0148403
Vasa previa - delivered	89.3536	0.0148403
Maternal rubella during pregnancy - baby delivered	89.3536	0.0148403
Umbilical cord problem	89.3536	0.0148403
Third trimester bleeding	89.3536	0.0148403
Arterial anomaly of umbilical cord	89.3536	0.0148403
Obstructed labor due to shoulder dystocia	89.3536	0.0148403
Postpartum pregnancy-induced hypertension	89.3536	0.0148403
Postpartum gestational diabetes mellitus	89.3536	0.0148403
Rhesus isoimmunization affecting pregnancy	14.96	0.0159834
Visual disturbance	2.66092	0.0175172
Recurrent disease	3.69911	0.0192675
Disturbance in mood	8.17837	0.0202211
Pharyngitis	3.56422	0.0205018
Abnormal cytological finding in specimen from female genital organ	4.75327	0.0242204
Pruritus of vagina	4.67099	0.0298864
Prenatal finding	26.1343	0.0370616
Previous operation to cervix affecting pregnancy	26.1343	0.0370616
Abdominal pregnancy	17.0816	0.0380687

## Sheet: cluster 7
concept name	odds ratio	adjusted p-value
Dyspareunia	2.73624	5.79e-06
Evaluation finding	3.83084	0.000113134
Urogenital finding	3.32144	0.000340984
Female infertility due to occlusion of fallopian tube	5.60859	0.00250389
Disorder of pregnancy	0.0955175	0.0138579
Pruritus of genital organs	3.16024	0.0205198
Gastroesophageal reflux disease without esophagitis	0.136017	0.0380479
Finding of menstrual bleeding	2.21581	0.0399558
Anxiety disorder	0.267884	0.0440027

## Sheet: cluster 8
concept name	odds ratio	adjusted p-value
Disorder of refraction AND/OR accommodation	21.8847	1.42e-42
Disorder of refraction	20.8148	1.77e-42
Disorder of accommodation	21.8643	4.7e-41
Female genitalia finding	12.0319	5.6e-39
Raised intraocular pressure	41.6542	1.25e-36
Candidal vulvovaginitis	6.22041	4.25e-22
Inflammatory disease of the uterus	7.05423	5.4e-21
Vulvovaginitis	4.31287	1.11e-20
Menopausal symptom	5.07717	2.5e-18
Contact dermatitis	4.17944	3.09e-13
Occult blood in stools	9.92414	2.32e-11
Chlamydia trachomatis infection	16.9923	3.93e-10
Nasopharyngitis	14.9501	1.97e-09
Therapeutic termination of pregnancy	9.43288	2.33e-08
Injury of musculoskeletal system	3.672	1.39e-06
General symptom	6.38689	4.25e-06
Conjunctivitis	4.02677	6.12e-06
Increased frequency of urination	2.73349	2.85e-05
Acute bronchitis	3.47397	6.85e-05
Disorder due to infection	3.76409	8.51e-05
Postoperative nausea and vomiting	0.074833	9.02e-05
Verruca vulgaris	3.40798	0.000172393
Bronchitis	4.03787	0.000616715
Peptic ulcer without hemorrhage AND without perforation	13.3863	0.000912889
Acute gonorrhea of lower genitourinary tract	21.858	0.00103185
Pyoderma	4.70137	0.00121721
Light and infrequent menstruation	5.5979	0.00223649
Disorder of eye movements	17.484	0.00358452
Blood in urine	2.57816	0.00475785
Sebaceous cyst of skin	3.29271	0.00570331
Polyuric state	33.9195	0.00701035
Enthesopathy	4.2936	0.00907402
Premenstrual tension syndrome	3.93114	0.00996017
Mittelschmerz	8.34903	0.0109693
Third trimester pregnancy	0.0542795	0.013361
Malignant neoplasm of uterus	0.0550703	0.0162628
Leukorrhea	2.6326	0.0184931
Serum lipids high	2.78282	0.0214203

## Sheet: cluster 9
concept name	odds ratio	adjusted p-value
Diminished ovarian reserve	44.8705	7.11e-97
Primary ovarian failure	24.6239	5.8e-79
Unexplained infertility	31.7718	1.95e-60
Female infertility associated with anovulation	21.4375	2.52e-59
Recurrent miscarriage	19.4589	1.02e-52
Primary female infertility	29.5756	2.47e-52
Not pregnant	22.6275	2.95e-35
Ovarian failure	22.9619	8.8e-31
Failure to conceive due to infertility of male partner	24.7843	4.42e-30
Diminished ovarian reserve due to advanced maternal age	39.6448	1.7e-28
Polyp of corpus uteri	4.02753	6.91e-20
Missed miscarriage	7.38981	1.43e-18
Female infertility due to advanced maternal age	38.5639	4.03e-18
Asherman syndrome	23.7475	6.74e-17
Intrauterine synechiae	12.4348	3.29e-15
Ectopic pregnancy	5.99422	1.08e-11
Female infertility due to diminished ovarian reserve	22.9475	2.46e-10
Illness	8.51009	3.14e-09
Male infertility	20.2955	5.34e-09
Pregnancy not yet confirmed	12.4575	1.52e-08
Infertile	8.27349	4.36e-07
Congenital duplication of uterus	9.12795	1.04e-06
Biochemical pregnancy	15.8399	1.76e-06
Hydrosalpinx	8.73832	1.89e-06
Miscarriage	4.37439	5.15e-06
Congenital uterine anomaly	7.45922	5.95e-06
Gestation period, 8 weeks	4.10267	1.15e-05
Anxiety state	0.104048	0.000130708
Obesity	0.253063	0.00257716
Postmenopausal bleeding	0.0499133	0.00309401
Female infertility of uterine origin	10.2328	0.00596358
Fertility problem	6.19614	0.00814434
Uncertain viability of pregnancy	4.97015	0.00909917
Secondary female infertility	13.7225	0.0125219
Uterus arcuatus	13.7225	0.0125219
Miscarriage with complication	12.8068	0.0192331
Pregnancy resulting from assisted conception	4.66912	0.0200781
Delivery normal	0.0567204	0.02571
Diabetes mellitus	0.211265	0.0326309
Adhesions of uterus	106.201	0.038754
Arthritis	0.234997	0.0478916

[truncated: 22 more sheets: cluster 10, cluster 11, cluster 12, cluster 13, cluster 14, cluster 15, cluster 16, cluster 17, cluster 18, cluster 19, cluster 20, cluster 21, cluster 22, cluster 23, cluster 24, cluster 25, cluster 26, cluster 27, cluster 28, cluster 29 …]
