# Supplementary material for: Comorbidity analysis and clustering of endometriosis patients using electronic health records
Source: Cell Rep Med. 2025 Jul 31;6(8):102245. doi: 10.1016/j.xcrm.2025.102245 (PMC12432376; doi:10.1016/j.xcrm.2025.102245)
Supplement: Table S8. Excel file containing cluster details (annotations and significantly enriched conditions) for patients across UCHDW, using only pre-endometriosis diagnoses, related to Figure 4 [file mmc8.xlsx]

## Sheet: annotations, pre-endo condition
cluster #	theme
1	(no clear theme)
2	chronic pulmonary hypertension
3	(no clear theme)
4	adenomyosis
5	mental health / neurological symptoms
6	(no clear theme)
7	abdominal mass
8	joint and muscle pain
9	pregnancy
10	vaginitis and related infections
11	(no clear theme)
12	(no clear theme)
13	gastrointestinal symptoms
14	(no clear theme)
15	(no unique conditions)
16	chronic kidney disease
17	(no unique conditions)
18	(no unique conditions)
19	uterovaginal prolapse
20	autoimmune thyroiditis
21	(no unique conditions)
22	(no unique conditions)
23	skin disorders
24	polycystic ovary syndrome
25	(no unique conditions)
26	(no unique conditions)
27	(no unique conditions)
28	breast cancer
29	(no unique conditions)
30	(no unique conditions)
31	cervical polyps
32	(no unique conditions)
33	(no unique conditions)
34	(no clear theme)
35	endometrial / uterine cancer
36	(no unique conditions)
37	(no unique conditions)
38	(no unique conditions)
39	(no unique conditions)
40	(no unique conditions)
41	total hysterectomy

## Sheet: cluster 1
name	odds	p-adj
Acute maxillary sinusitis	0.209947	5.17e-07
Leukocytosis	0.305978	0.000107413
Iron deficiency	0.256864	0.00184779
Impacted cerumen	0.336963	0.00258486
Localized edema	0.311823	0.0095923
Periumbilical pain	0.0560005	0.0109155
Eustachian tube disorder	0.360643	0.0188574
Deviated nasal septum	0.27103	0.0271029
Fibrocystic disease of breast	0.34647	0.0275303
Disorder of nail	0.19912	0.0439445
Edema	0.397988	0.0462948
Vulval and/or perineal noninflammatory disorders	0.293046	0.0470927

## Sheet: cluster 2
name	odds	p-adj
Chronic thromboembolic pulmonary hypertension	30.9894	1.45e-05
Chronic cor pulmonale	5.11327	0.00286658
Internal hemorrhoids	0.277141	0.0384705

## Sheet: cluster 3
name	odds	p-adj
Occlusion of ureter	13.7139	3.6e-30
Right lower quadrant pain	2.83303	1.26e-21
Constipation by outlet obstruction	7.57988	3.6e-17
Digestive symptom	3.85296	3.63e-17
Slow transit constipation	4.8315	3.99e-14
Lower abdominal pain	2.20681	3.98e-09
Anorectal disorder	2.90939	3.79e-06
Mittelschmerz	6.79364	5.57e-05
Atrophy of skeletal muscle of pelvis	3.71332	0.000188498
Chronic interstitial cystitis	3.05936	0.000443062
Vulvodynia	4.47011	0.000812616
Female pelvic peritoneal adhesions	2.9711	0.000851859
Digestive system finding	2.44515	0.000881978
Mast cell activation syndrome	7.05676	0.0289837
Corpus luteum cyst	3.08773	0.032626

## Sheet: cluster 4
name	odds	p-adj
Uterine adenomyosis	2.89178	5.22e-05
Gallstone	2.48881	0.0149309

## Sheet: cluster 5
name	odds	p-adj
Anxiety disorder	145.889	0
Anxiety state	93.3562	0
Dysthymia	7.7856	4.14e-78
Generalized anxiety disorder	6.214	1.93e-74
Insomnia	4.59652	9.42e-65
Panic disorder without agoraphobia	6.15707	8.34e-36
Moderate recurrent major depression	6.18542	4.19e-33
Chest pain	2.62201	1.22e-29
Posttraumatic stress disorder	5.65468	1.44e-28
Migraine	2.73732	3.86e-24
Migraine without aura	3.30752	1.09e-23
Dyspnea	2.58421	1.81e-20
Gastroesophageal reflux disease without esophagitis	2.32837	8.52e-20
Acute stress disorder	3.47764	7.49e-19
Palpitations	2.60785	1.07e-18
Attention deficit hyperactivity disorder	5.1843	3.15e-18
Dizziness and giddiness	2.39594	9.38e-18
Mild recurrent major depression	7.54081	9.67e-18
Uncomplicated asthma	2.54943	7.68e-17
Episodic mood disorder	4.47102	6.37e-15
Recurrent major depression in partial remission	7.90316	7.44e-15
Tobacco dependence syndrome	3.8806	1.01e-14
Gastroesophageal reflux disease	2.22473	1.68e-14
Mood disorder	5.06961	1.99e-14
Disorders of initiating and maintaining sleep	4.14931	4.3e-14
Tachycardia	2.81389	4.9e-14
Mild intermittent asthma	2.98645	1.76e-13
Severe recurrent major depression without psychotic features	6.12034	5.1e-13
Recurrent major depression	4.82923	1.73e-12
Chronic pain syndrome	4.16193	3.86e-12
Nicotine dependence	3.13925	5.66e-12
Irritable bowel syndrome	2.54437	7.28e-12
Acne	2.37667	9.96e-12
Recurrent major depressive episodes, moderate	5.04451	1.42e-11
Suicidal thoughts	6.28927	1.77e-11
Bipolar disorder	4.53998	4.8e-11
Status migrainosus	3.98945	5.52e-11
Obesity	2.12698	9.13e-11
Syncope and collapse	3.03761	5.65e-10
Tension-type headache	3.34352	6.99e-10
Nausea and vomiting	2.18572	1.42e-09
Recurrent major depressive episodes, mild	7.43576	1.86e-09
Vitamin B deficiency	3.18287	2e-09
Obstructive sleep apnea syndrome	3.08417	2.08e-09
Migraine with aura	2.67135	2.17e-09
Abnormal breathing	2.37433	2.33e-09
Chronic fatigue syndrome	2.93799	6.92e-09
Eruption	2.02926	1.4e-08
Generalized abdominal pain	2.26737	1.47e-08
Seasonal allergic rhinitis	2.82601	3.29e-08
Generalized hyperhidrosis	3.39155	3.74e-08
Infective pneumonia	3.57062	4.86e-08
Attention deficit hyperactivity disorder, predominantly inattentive type	4.61863	1.43e-07
Cannabis-induced organic mental disorder	5.12551	2.37e-07
Borderline personality disorder	7.7567	3.81e-07
Cardiac arrhythmia	2.59346	3.86e-07
Acne vulgaris	2.48186	7.32e-07
Childhood emotional disorder	4.62357	1.02e-06
Severe major depression, single episode, without psychotic features	6.7848	2.81e-06
Pleuritic pain	2.82765	2.85e-06
Acute sinusitis	2.13972	3.15e-06
Primary insomnia	3.80455	4.05e-06
Sleep disorder	2.713	5.66e-06
Dysphagia	2.35799	5.7e-06
Bronchitis	2.40239	7.52e-06
Bipolar II disorder	6.75307	7.63e-06
Pneumonia	2.76635	8.11e-06
Disorder of skin and/or subcutaneous tissue	1.93546	8.25e-06
Dehydration	2.7797	9.77e-06
Hypertrophic condition of skin	2.3996	1.01e-05
Hyperlipidemia	1.86762	1.6e-05
Disorder of nasal cavity	1.91981	2.22e-05
Acute asthma	2.80367	4.19e-05
Hypersomnia	3.05723	5.44e-05
Amnesia	3.10316	5.58e-05
Insomnia disorder related to another mental disorder	7.83838	5.77e-05
Fever	2.02793	7.19e-05
Neurosis	6.81282	0.000112937
Psychophysiologic insomnia	3.65765	0.000132631
Functional neurological disorder	5.79444	0.000154869
Disorder of skin	2.05043	0.000182286
Alcohol abuse	3.6246	0.000265284
Pain of ear	2.34488	0.000277344
Seizure	3.02556	0.00034344
Obsessive-compulsive disorder	5.08814	0.000426565
Contusion	3.31261	0.000609687
Hypokalemia	2.42697	0.000766054
Adjustment disorder	3.1345	0.000800226
Recurrent major depressive episodes, severe, with psychosis	22.0171	0.000836662
Recurrent major depression in remission	5.77379	0.000852522
Postural orthostatic tachycardia syndrome	4.22795	0.000888943
Acute bronchitis	2.25754	0.000917574
Sequela of disorder	4.58091	0.000951828
Finding of head and neck region	2.23482	0.00100422
Opioid dependence	3.85041	0.00126139
Mild major depression, single episode	3.97922	0.00129021
Refractory migraine without aura	3.60875	0.00132953
Kidney stone	2.29839	0.00135532
Refractory migraine with aura	3.93666	0.0015351
Disorder of ear	2.70908	0.00154576
Gastritis	2.25569	0.00235062
Pain in left lower limb	2.13259	0.00348031
Disorder of brain	3.40033	0.00377733
Recurrent major depression in full remission	5.10584	0.00379912
Alcohol dependence	4.54279	0.00407001
Organic mental disorder	6.31175	0.00419515
Breathing painful	2.34711	0.00538963
Exercise induced bronchospasm	3.73605	0.00607181
Postconcussion syndrome	4.19118	0.00637626
Psychotic disorder	4.59583	0.00685482
Polyneuropathy	2.36275	0.00756573
Seborrheic dermatitis	2.24253	0.00869929
Disorder of function of stomach	2.13211	0.00960933
Recurrent acute sinusitis	3.13614	0.00992711
Nasal congestion	1.96156	0.0113349
Neurological symptom	3.18962	0.0113804
Visual disturbance	1.95424	0.0127749
Restless legs	3.54824	0.0133251
Chronic tension-type headache	3.65472	0.0143389
Phobic disorder	3.77869	0.0151487
Diaphragmatic hernia	2.33891	0.01613
Pain in right arm	2.64627	0.0183819
Cannabis abuse	4.42305	0.0213216
Viral disease	1.91489	0.0243006
Wrist joint pain	1.94074	0.0351145
Acquired hypothyroidism	1.672	0.0419316
Mental disorder	5.01815	0.0430352
Melanocytic nevus	1.63269	0.0439818
Cannabis dependence	8.63594	0.046654
Chorea	2.23045	0.0493474

## Sheet: cluster 6
name	odds	p-adj
Submucous leiomyoma of uterus	15.5322	1.42e-166
Iron deficiency anemia due to blood loss	6.89745	7.57e-69
Anemia due to chronic blood loss	6.50096	2.01e-61
Iron deficiency anemia	3.4799	1.29e-36
Hypertrophy of uterus	4.23214	1.54e-21
Polyp of corpus uteri	2.3789	1.41e-08
Essential hypertension	1.96357	1.75e-07
Mammographic calcification of breast	2.70612	0.000214773
Solitary cyst of breast	2.26966	0.000962087
Mass of left breast	2.31916	0.00101988
Prediabetes	1.9814	0.00156175
Benign neoplasm of uterus	5.35246	0.00991037

## Sheet: cluster 7
name	odds	p-adj
Mass fills right lower quadrant of abdomen	49.8022	6.27e-23
Benign neoplasm of right ovary	7.09731	1.17e-07
Ascites	3.75948	2.66e-07
Disease of liver	2.887	7.78e-07
Primary malignant neoplasm of ovary	6.10814	1.49e-06
Right upper quadrant abdominal mass	45.3325	1.74e-06
Swelling of trunk	4.15045	2.07e-06
Peritoneal adhesion	4.19213	3.04e-06
Hydronephrosis	4.28737	6.45e-06
Mass of left lower quadrant of abdomen	8.21008	6.89e-06
Central abdominal mass	54.3469	7.69e-06
Hydronephrosis due to ureteral stricture	19.9599	2.39e-05
Localized enlarged lymph nodes	2.65653	3.22e-05
Hernia of anterior abdominal wall	4.94965	0.00010457
Neoplasm of uncertain behavior of brain	5.79634	0.000104825
Disorder of soft tissue	2.31468	0.000138879
Chronic salpingitis	3.50808	0.000143391
Disorder of peritoneum	6.58978	0.000288107
Persistent pain following procedure	2.15895	0.000619374
Noninflammatory disorder of uterus	2.18732	0.000919231
Umbilical hernia	3.47534	0.00124271
Neoplasm of urinary system	6.65406	0.00171871
Large liver	3.04265	0.00407481
Acute postoperative pain	2.1593	0.00905712
Hydroureter	10.8621	0.0256798

## Sheet: cluster 8
name	odds	p-adj
Joint pain	6.9216	9.44e-102
Disorder of lower leg	8.82585	6.49e-98
Disorder of muscle	5.69972	3.46e-79
Muscle pain	5.54937	2.57e-68
Chronic pain	3.83414	1.06e-60
Joint pain of pelvic region	6.51359	3.06e-60
Pain of right knee joint	5.87558	4.7e-54
Pain of knee region	8.4734	1.27e-48
Pain of left knee region	5.08432	4.54e-43
Lumbar radiculopathy	6.44798	1.16e-35
Lumbar spondylosis	7.07426	7.07e-35
Peripheral neuritis	5.99141	4.44e-33
Shoulder joint pain	3.61561	4.98e-31
Lumbosacral spondylosis without myelopathy	6.6285	5.57e-30
Degeneration of intervertebral disc	6.19765	9.56e-30
Altered sensation of skin	3.30693	1.07e-21
Cyst of ovary	0.26852	6.6e-21
Uterine leiomyoma	0.238853	5.03e-20
Spinal stenosis of lumbar region	7.10673	6.69e-19
Degeneration of lumbar intervertebral disc	4.25961	8.68e-17
Paresthesia	3.12221	4.36e-15
Osteoarthritis	3.95944	5.03e-15
Disorder of sacrum	3.91026	5.29e-15
Osteoarthritis of knee	4.35662	2.42e-14
Lumbago with sciatica	3.53925	5.61e-13
Benign neoplasm of soft tissue	0.156655	5.67e-13
Vitamin D deficiency	2.23414	3.37e-12
Brachial radiculitis	3.7538	6.2e-12
Degeneration of lumbosacral intervertebral disc	5.38516	6.78e-12
Cervical radiculopathy	3.74333	6.94e-12
Degeneration of cervical intervertebral disc	3.69595	3.21e-11
Disorder of musculoskeletal system	3.43231	8.86e-11
Cervical spondylosis without myelopathy	4.01457	1.12e-10
Arthropathy	4.46235	2.42e-10
Disorder of patellofemoral joint	5.01199	5.06e-10
Alopecia	3.18606	5.07e-10
Prolapsed lumbar intervertebral disc	4.41884	6.21e-10
Intervertebral disc disorder of lumbar region with myelopathy	6.6711	8.18e-10
Displacement of lumbar intervertebral disc without myelopathy	4.84858	2.54e-09
Non-scarring alopecia	2.93232	7.13e-09
Arthropathy of knee joint	5.76519	8.26e-09
Tear of meniscus of knee	6.83151	8.75e-09
Multiple joint pain	3.85579	1.19e-08
Pain in thoracic spine	3.23059	1.98e-08
Inflammation of sacroiliac joint	5.05413	3.39e-08
Spinal stenosis in cervical region	4.70066	4.54e-08
Intervertebral disc prolapse	6.62342	1.05e-07
Sciatica	3.23597	1.61e-07
Chondromalacia of patella	5.52386	2.4e-07
Lumbar spondylolisthesis	8.54762	2.99e-07
Lumbosacral radiculopathy	6.51239	3.63e-07
Inflammatory polyarthropathy	5.00728	3.84e-07
Intramural leiomyoma of uterus	0.302157	9.43e-07
Fibromyalgia	3.09778	9.84e-07
Sciatic nerve lesion	5.97997	1.59e-06
Muscle weakness	3.99798	2.2e-06
Spondylosis without myelopathy	5.52596	2.73e-06
Knee joint effusion	3.77219	2.9e-06
Disorder of female genital organs	0.359193	7.4e-06
Disorder of bone and articular cartilage	2.74141	7.72e-06
Disorder of bone	2.53194	9.73e-06
Neuralgia	3.66578	9.82e-06
Noninflammatory disorder of the female genital organs	0.282751	1.27e-05
Greater trochanteric pain syndrome	3.88501	1.33e-05
Scoliosis deformity of spine	3.91392	1.99e-05
Hand pain	2.89655	2.36e-05
Pain in left foot	2.44259	2.62e-05
Disorder of shoulder	3.44312	2.63e-05
Lesion of ulnar nerve	5.03743	2.98e-05
Localized, primary osteoarthritis	5.46932	8.38e-05
Pain	2.17803	0.000128561
Lumbar spondylosis with myelopathy	5.78682	0.000198612
Pain in lower limb	3.54293	0.000271253
Spondylolisthesis	5.99109	0.000299051
Pain in right foot	2.3211	0.000312406
Nerve root disorder	4.21354	0.00031464
Subserous leiomyoma of uterus	0.232857	0.000414705
Tear of medial meniscus of knee	5.4728	0.000424204
Localized, primary osteoarthritis of the hand	4.08397	0.000535931
Elbow joint pain	3.16628	0.000687669
Peripheral nerve disease	3.13875	0.00082811
Spasm	2.08989	0.00124087
Osteoarthritis of hip	3.91592	0.00194526
Left lower quadrant pain	1.971	0.0020959
Degenerative joint disease of hand	6.37278	0.00219498
Osteoarthrosis of the carpometacarpal joint of the thumb	5.04176	0.00274873
Disorder of the peripheral nervous system	3.79904	0.00316928
Joint derangement	4.08291	0.00333239
Iliotibial band friction syndrome	3.8672	0.00421704
Intervertebral disc disorder with myelopathy	9.31567	0.00462311
Thoracic spondylosis without myelopathy	6.45894	0.00488893
Arthralgia of the ankle and/or foot	2.19045	0.00573562
Calcaneal spur	5.39743	0.00582826
Skin sensation disturbance	3.02215	0.00621819
Localized osteoarthrosis uncertain if primary OR secondary	5.3128	0.00698068
Degeneration of thoracic intervertebral disc	5.3128	0.00698068
Enthesopathy of hip region	3.22699	0.0105233
Cramp in limb	3.72417	0.0130308
Carpal tunnel syndrome	2.57875	0.0130534
Sprain of hip	3.46282	0.0137654
Spinal stenosis of lumbosacral region	9.1954	0.017308
Disorder of back	3.05701	0.0173678
Musculoskeletal finding	2.60415	0.0198723
Pain in right lower limb	2.26494	0.0225829
Brachial plexus disorder	5.86272	0.0313578
Bursitis of right shoulder	8.45882	0.0315919
Disturbance in speech	6.35377	0.0377809
Tear film insufficiency	2.2454	0.0444712
Osteoporosis	3.10333	0.0482316
Pain in right hand	2.42296	0.0490958

## Sheet: cluster 9
name	odds	p-adj
Finding related to pregnancy	298.962	0
Third trimester pregnancy	164.922	0
Second trimester pregnancy	123.05	0
Single live birth	108.307	0
Disorder of pregnancy	92.4868	0
Complication occurring during pregnancy	91.8585	0
First trimester pregnancy	73.4973	0
Complication occurring during labor and delivery	121.162	5.62e-280
Postpartum finding	51.6391	1.35e-200
Elderly primigravida	58.3101	1.1e-194
Complication of pregnancy, childbirth and/or puerperium	45.4554	1.62e-181
Abnormal glucose tolerance in mother complicating pregnancy, childbirth AND/OR puerperium	82.1626	3.7e-173
Gestation period, 39 weeks	116.463	7.62e-165
Mother delivered	50.9249	1.43e-160
Delivery normal	55.5249	7.66e-150
Mental disorders during pregnancy, childbirth and the puerperium	52.7785	5.65e-146
Gestational diabetes mellitus	65.7278	6.36e-142
Fetal condition affecting obstetrical care of mother	82.652	2.56e-136
Labor and delivery complicated by fetal heart rate anomaly	112.077	2.73e-135
Second degree perineal laceration	89.2345	4.14e-129
Gestation period, 37 weeks	109.64	6.79e-129
Anemia of pregnancy	103.179	1.19e-127
Gestation period, 38 weeks	84.6125	3.27e-122
Uterine scar from previous surgery affecting pregnancy	51.1129	1.34e-101
Endocrine, nutritional and metabolic disease complicating pregnancy, childbirth and puerperium	62.684	4.87e-98
Gestation period, 36 weeks	59.6131	9.61e-93
Gestation period, 8 weeks	21.6875	1.36e-88
Complication of the puerperium	54.6411	9.62e-86
Suspected fetal abnormality affecting management of mother	42.9309	1.57e-84
Vomiting of pregnancy	45.6359	5.71e-83
Disease of the respiratory system complicating pregnancy, childbirth and/or the puerperium	68.5627	1.56e-82
Poor fetal growth affecting management	116.644	3.48e-82
Pregnancy-induced hypertension	104.968	7.02e-81
Gestation period, 35 weeks	66.5828	1.05e-77
Anemia in mother complicating pregnancy, childbirth AND/OR puerperium	70.0892	4.63e-73
Cord entanglement without compression	90.6306	4.72e-72
Gestation period, 34 weeks	72.8704	2.01e-71
Elderly primigravida with antenatal problem	57.35	4.99e-71
Post-term pregnancy	53.7733	5.28e-71
Gestation period, 33 weeks	79.2886	2.4e-70
Premature rupture of membranes	57.1206	7.17e-69
Gestational diabetes mellitus in childbirth	304.75	3.4e-67
Abnormality of organs AND/OR soft tissues of pelvis affecting pregnancy	49.9668	1.03e-66
Anemia in mother complicating childbirth	117.741	1.67e-65
Maternal hypertension	55.9376	2.05e-65
Disease of the digestive system complicating pregnancy, childbirth and/or the puerperium	56.6578	1.46e-64
Gestation period, 12 weeks	76.3284	4.82e-62
Early stage of pregnancy	24.8926	2.91e-61
Hemorrhagic complication of pregnancy	24.6235	5.16e-61
Abnormal findings on antenatal screening of mother	67.1579	1.74e-60
Postpartum hemorrhage	132.831	2.72e-59
Placenta previa with hemorrhage	55.1631	5.73e-59
Threatened miscarriage	30.734	6.35e-59
Gestation period, 30 weeks	87.7443	8.79e-57
Gestation period, 16 weeks	51.7607	5.84e-53
Gestation period, 40 weeks	66.3753	9.47e-53
Antepartum hemorrhage	22.5084	1.16e-52
False labor	41.6681	4.83e-51
Uncertain viability of pregnancy	23.2414	6.2e-51
Gestation period, 28 weeks	66.6027	1.29e-50
Low lying placenta	72.0059	2.55e-50
Gestation period, 32 weeks	63.5718	4.02e-50
Pre-eclampsia	48.0807	5.48e-50
Tumor of body of uterus affecting pregnancy	27.5992	3.72e-49
Group B streptococcus infection in mother complicating childbirth	85.125	1.64e-48
Gestation period, 31 weeks	66.8719	1.74e-48
Gestation period, 29 weeks	62.2315	1.11e-46
Gestation period, 20 weeks	47.1503	9.95e-46
Maternal obesity complicating pregnancy, childbirth and the puerperium, antepartum	47.7446	7.21e-45
Disease of nervous system complicating pregnancy, childbirth and puerperium	64.003	9.88e-44
Labor and delivery complication by meconium in amniotic fluid	326.164	1.73e-43
Obesity in mother complicating childbirth	84.3437	1.3e-41
Excessive fetal growth affecting management of mother	70.3837	2.65e-41
Group B streptococcus carrier complicating pregnancy	53.8969	4.9e-41
Miscarriage without complication	10.8324	1.51e-40
Placenta previa without hemorrhage	55.0365	3.39e-40
Finding of length of gestation	48.149	6.61e-39
Urinary tract infection in pregnancy	34.5864	3.2e-38
Viral disease in mother complicating pregnancy, childbirth AND/OR puerperium	45.6585	2.21e-36
Pre-existing hypertension complicating pregnancy, childbirth and puerperium	48.4624	6.22e-36
Gestation less than 24 weeks	49.3605	4.41e-35
Postpartum depression	31.2094	2.63e-34
Secondary uterine inertia	107.641	7.36e-34
Uterine inertia	54.3158	7.93e-34
Gestation period, 23 weeks	80.9199	2.16e-33
Disorder of lactation	86.1032	1.25e-32
Gestation period, 25 weeks	68.4632	2.56e-32
Missed miscarriage	12.5526	3.7e-32
False labor before 37 completed weeks of gestation	29.5951	6.09e-32
Abnormal fetal heart rate	39.0923	5.01e-31
Gestation period, 26 weeks	75.6308	9.8e-31
Fetal heart finding	86.022	3.4e-29
First degree perineal laceration	28.7493	5.25e-29
Hypertension complicating pregnancy, childbirth and the puerperium	55.4504	9.33e-29
Premature delivery	45.295	2.5e-28
Gestation period, 15 weeks	57.3464	6.3e-28
Gestation period, 27 weeks	46.201	1.78e-27
Gestation period, 22 weeks	53.2292	2.32e-25
Thyroid dysfunction during pregnancy, childbirth and the puerperium	38.2162	4.26e-25
Severe pre-eclampsia	40.7248	1.35e-24
Gestation period, 19 weeks	46.5704	1.63e-24
Gestation period, 11 weeks	36.8422	7.07e-24
Recurrent miscarriage	12.1063	1.01e-23
Abnormal hematologic finding on antenatal screening of mother	47.7653	1.15e-23
Gestation period, 18 weeks	47.7653	1.15e-23
Polyhydramnios	70.1272	1.45e-22
Twin pregnancy with antenatal problem	39.7978	1.69e-22
Gestation period, 41 weeks	114.931	3.15e-22
Rhesus isoimmunization with antenatal problem	34.1068	1.86e-21
Cervical incompetence	43.9576	3.72e-21
Ectopic pregnancy	20.2577	1.06e-20
Disease of skin and subcutaneous tissue complicating pregnancy, childbirth and/or puerperium	63.8363	5.97e-20
Gestation period, 21 weeks	42.0624	6.52e-20
Pre-existing hypertension in obstetric context	46.3585	1.89e-19
Preterm labor without delivery	31.3879	4.55e-19
Elective termination of pregnancy	14.5544	2.72e-18
Twins - both live born	54.6316	3.43e-18
Premature rupture of membranes in full term pregnancy with onset of labor within 24 hours of rupture	154.154	3.73e-18
Streptococcus agalactiae infection	23.7017	5.41e-18
Gestation period, 10 weeks	23.7017	5.41e-18
Genitourinary tract infection in pregnancy	26.3601	6.64e-18
Placenta previa partialis	64.7847	7.69e-18
Anemia during the puerperium	64.7847	7.69e-18
Infectious disease in mother complicating pregnancy, childbirth AND/OR puerperium	41.0264	8.16e-18
Gestation less than 9 weeks	25.3448	1.23e-17
Transient hypertension of pregnancy	38.2892	1.89e-17
Gestation period, 14 weeks	45.5213	2.41e-17
Diabetes mellitus in mother complicating pregnancy, childbirth AND/OR puerperium	39.014	1.39e-16
Anomaly of placenta	61.283	1.53e-16
Mild hyperemesis gravidarum	25.0957	6.94e-16
Neoplasm of body of uterus	21.7397	9.2e-16
Gestation period, 13 weeks	24.0905	1.26e-15
Oligohydramnios	37.0076	2.31e-15
Premature labor	44.5621	3.06e-15
Gestation period, 17 weeks	24.9602	5.2e-15
Prolonged rupture of membranes	72.4225	6.21e-15
Diabetes mellitus during pregnancy, childbirth and the puerperium	32.3781	1.07e-14
Delayed AND/OR secondary postpartum hemorrhage	94.7817	2.16e-13
Pre-existing type 2 diabetes mellitus in pregnancy	43.4439	3.86e-13
Gestational edema	75.8212	7.92e-13
Grand multipara	323.129	7.97e-13
Female infertility	3.36466	8.86e-13
Acute posthemorrhagic anemia	4.45236	1.1e-12
Failed medical induction of labor	117.181	1.15e-12
Disorder of amniotic cavity AND/OR membrane	25.7877	1.19e-12
Premature rupture of membranes in full term pregnancy with onset of labor unknown	87.8806	4.71e-12
No matching concept	1.87443	8.14e-12
Preterm labor in third trimester with preterm delivery in third trimester	28.9547	1.84e-11
Disorder of uterine cervix	16.1748	7.4e-11
Fetus with chromosomal abnormality with antenatal problem	50.2092	1.39e-10
Chorioamnionitis	50.2092	1.39e-10
Preterm premature rupture of membranes with onset of labor unknown	50.2092	1.39e-10
Malposition and malpresentation of fetus	64.7964	3.32e-10
Abnormality of fetal heart	64.7964	3.32e-10
Infections of the genital tract in pregnancy	43.9306	3.52e-10
Chromosomal abnormality in fetus affecting obstetrical care	25.409	5.02e-10
Neonatal disorder due to and following operative procedure on mother	269.244	5.27e-10
Neonatal disorder	269.244	5.27e-10
Extremely low birth weight infant	269.244	5.27e-10
Insufficient weight gain of pregnancy	268.479	5.27e-10
Abnormality of forces of labor	14.836	1.16e-09
Tubal pregnancy	16.4937	1.54e-09
Fetal growth restriction	35.1406	1.85e-09
Trauma to perineum and/or vulva during delivery	27.0656	2.02e-09
Bacteriuria	9.69411	2.25e-09
Light-for-dates without fetal malnutrition	134.615	3.06e-09
Disorder of thyroid gland	4.02562	4.3e-09
Inflammatory disorder of breast	6.44403	1.75e-08
Delivery finding	32.3893	2.93e-08
Umbilical cord around neck	67.3	4.34e-08
Fetal genitourinary abnormality	67.3	4.34e-08
Congenital abnormality of uterus in pregnancy, childbirth and the puerperium	42.3586	4.47e-08
Complication of obstetrical surgical wound	120.974	7.11e-08
Disorder of placenta	120.974	7.11e-08
Benign essential hypertension complicating pregnancy, childbirth and the puerperium	37.0618	1.03e-07
Atonic postpartum hemorrhage	26.9881	1.15e-07
Velamentous insertion of umbilical cord	26.9881	1.15e-07
Pre-eclampsia or eclampsia with pre-existing hypertension	53.837	1.26e-07
False labor at or after 37 completed weeks of gestation	32.942	2.21e-07
Retained placenta, without hemorrhage	44.8617	3.25e-07
Breech position of fetus in pregnancy	44.8617	3.25e-07
Puerperal pyrexia of unknown origin	214.759	3.35e-07
Vomiting during third trimester of pregnancy	214.759	3.35e-07
Postpartum pregnancy-induced hypertension	214.15	3.35e-07
Rhesus isoimmunization affecting pregnancy	18.4859	4.15e-07
Infections of kidney in pregnancy	60.4804	8.65e-07
Gestational proteinuria	60.4804	8.65e-07
Central nervous system malformation in fetus affecting obstetrical care	26.9496	8.67e-07
Venereal disease in mother complicating pregnancy, childbirth AND/OR puerperium	29.9029	3.39e-06
Anti-D isoimmunization affecting pregnancy	40.3158	5.67e-06
Obstetric non-purulent mastitis with postnatal complication	71.5785	5.75e-06
Retention of part of placenta and uterine membrane without hemorrhage	71.5785	5.75e-06
Symptomatic disorders in pregnancy	71.5785	5.75e-06
Disorder of product of conception	16.1857	7.33e-06
Third degree perineal laceration	187.637	8.28e-06
Preterm spontaneous labor with preterm delivery	187.637	8.28e-06
Pre-existing diabetes mellitus in mother complicating childbirth	187.637	8.28e-06
Delivery AND/OR maternal condition affecting management	187.106	8.28e-06
Acute respiratory distress syndrome	24.4633	1.21e-05
Polyhydramnios with antenatal problem	53.6809	1.67e-05
Viral disease in mother complicating childbirth	53.6809	1.67e-05
Nonpurulent mastitis associated with childbirth	93.8134	3.61e-05
Congenital malformation syndrome	93.8134	3.61e-05
Postpartum gestational diabetes mellitus	93.8134	3.61e-05
Placental abruption	24.1842	9.19e-05
Secondary thrombocytopenia	14.1087	0.000113707
Hemorrhoids in pregnancy	62.5388	0.000116499
Failed mechanical induction	160.141	0.000201275
Exceptionally large at birth	46.9015	0.000310304
Postpartum coagulation defects	46.9015	0.000310304
Infection of amniotic cavity	23.8516	0.000697907
Substance dependence in mother complicating pregnancy, childbirth and/or puerperium	23.8516	0.000697907
Placental condition affecting management of mother	37.5192	0.00072134
Third stage hemorrhage	80.2931	0.000780264
Infections of bladder in pregnancy	80.2931	0.000780264
Thrombocytopenic disorder	4.23186	0.00083647
Obstetric high vaginal laceration	31.2643	0.00151384
Incomplete inevitable miscarriage without complication	8.51036	0.002161
Preterm premature rupture of membranes with onset of labor within 24 hours of rupture	53.5258	0.00226862
Radial styloid tenosynovitis	4.48742	0.00249917
Exhaustion during labor	133.632	0.00478769
Human immunodeficiency virus complicating pregnancy childbirth and the puerperium	133.632	0.00478769
Pre-existing diabetes mellitus in pregnancy	133.632	0.00478769
Traumatic lesion during delivery	133.255	0.00478769
Failed induction of labor	133.255	0.00478769
Obstruction caused by position of fetus at onset of labor	133.255	0.00478769
Human immunodeficiency virus in mother complicating childbirth	133.255	0.00478769
Female infertility associated with anovulation	4.14257	0.00772564
Major depression, single episode	2.10661	0.00788971
Disease of circulatory system complicating pregnancy childbirth and puerperium	32.1119	0.0117206
Menopausal syndrome	0.214846	0.0158387
Placental finding	66.8125	0.0162537
Tumor of uterine body in pregnancy, childbirth and the puerperium	13.4114	0.0168425
Fetal AND/OR placental disorder affecting management of mother	26.7585	0.0227199
Pruritic rash	2.35316	0.0230898
Disorder of fetus and/or newborn	12.6218	0.0239826
COVID-19	2.33881	0.0266188
Incomplete induced termination of pregnancy	15.627	0.0367216
Transverse OR oblique presentation of fetus	44.5392	0.0420429
Abnormal biochemical finding on antenatal screening of mother	44.5392	0.0420429
Hypothyroidism	1.96017	0.0458701

[truncated: 32 more sheets: cluster 10, cluster 11, cluster 12, cluster 13, cluster 14, cluster 15, cluster 16, cluster 17, cluster 18, cluster 19, cluster 20, cluster 21, cluster 22, cluster 23, cluster 24, cluster 25, cluster 26, cluster 27, cluster 28, cluster 29 …]
